# Supplementary material for: Field demonstration of a semiochemical treatment that enhances Diorhabda carinulata biological control of Tamarix spp
Source: Sci Rep. 2019 Sep 10;9:13051. doi: 10.1038/s41598-019-49459-5 (PMC6737090; doi:10.1038/s41598-019-49459-5)
Supplement: Supplementary file 2 — Supplemental Data set [file 41598_2019_49459_MOESM2_ESM.xlsx]

## Sheet: Adult, Larva, Damage
Year	DATE	week	LOCATION	SITE	TREATMENT	Rep	ADULT	LARVA	DAMAGE
2014	2014-06-16	1	LOVELL	COTTONWOOD	BL	BL1	0	0	0
2014	2014-06-16	1	LOVELL	COTTONWOOD	BL	BL10	0	0	0
2014	2014-06-16	1	LOVELL	COTTONWOOD	BL	BL11	0	0	0
2014	2014-06-16	1	LOVELL	COTTONWOOD	BL	BL12	0	0	0
2014	2014-06-16	1	LOVELL	COTTONWOOD	BL	BL2	0	0	0
2014	2014-06-16	1	LOVELL	COTTONWOOD	BL	BL3	0	0	0
2014	2014-06-16	1	LOVELL	COTTONWOOD	BL	BL4	5	0	0
2014	2014-06-16	1	LOVELL	COTTONWOOD	BL	BL5	3	0	0
2014	2014-06-16	1	LOVELL	COTTONWOOD	BL	BL6	1	0	0
2014	2014-06-16	1	LOVELL	COTTONWOOD	BL	BL7	0	0	0
2014	2014-06-16	1	LOVELL	COTTONWOOD	BL	BL8	0	0	0
2014	2014-06-16	1	LOVELL	COTTONWOOD	BL	BL9	1	0	0
2014	2014-06-16	1	LOVELL	COTTONWOOD	PH	PH1	0	0	0
2014	2014-06-16	1	LOVELL	COTTONWOOD	PH	PH10	1	0	0
2014	2014-06-16	1	LOVELL	COTTONWOOD	PH	PH11	0	0	0
2014	2014-06-16	1	LOVELL	COTTONWOOD	PH	PH12	0	0	0
2014	2014-06-16	1	LOVELL	COTTONWOOD	PH	PH2	4	0	0
2014	2014-06-16	1	LOVELL	COTTONWOOD	PH	PH3	0	0	0
2014	2014-06-16	1	LOVELL	COTTONWOOD	PH	PH4	0	0	0
2014	2014-06-16	1	LOVELL	COTTONWOOD	PH	PH5	0	0	0
2014	2014-06-16	1	LOVELL	COTTONWOOD	PH	PH6	0	0	0
2014	2014-06-16	1	LOVELL	COTTONWOOD	PH	PH7	0	0	0
2014	2014-06-16	1	LOVELL	COTTONWOOD	PH	PH8	0	0	0
2014	2014-06-16	1	LOVELL	COTTONWOOD	PH	PH9	0	0	0
2014	2014-06-16	1	LOVELL	CULVERT	BL	BL1	0	0	0
2014	2014-06-16	1	LOVELL	CULVERT	BL	BL10	1	0	0
2014	2014-06-16	1	LOVELL	CULVERT	BL	BL11	0	0	0
2014	2014-06-16	1	LOVELL	CULVERT	BL	BL12	1	0	0
2014	2014-06-16	1	LOVELL	CULVERT	BL	BL2	2	0	0
2014	2014-06-16	1	LOVELL	CULVERT	BL	BL3	4	0	0
2014	2014-06-16	1	LOVELL	CULVERT	BL	BL4	1	0	0
2014	2014-06-16	1	LOVELL	CULVERT	BL	BL5	3	0	0
2014	2014-06-16	1	LOVELL	CULVERT	BL	BL6	0	0	0
2014	2014-06-16	1	LOVELL	CULVERT	BL	BL7	3	0	0
2014	2014-06-16	1	LOVELL	CULVERT	BL	BL8	0	0	0
2014	2014-06-16	1	LOVELL	CULVERT	BL	BL9	21	0	0
2014	2014-06-16	1	LOVELL	CULVERT	PH	PH1	0	0	0
2014	2014-06-16	1	LOVELL	CULVERT	PH	PH10	0	0	0
2014	2014-06-16	1	LOVELL	CULVERT	PH	PH11	0	0	0
2014	2014-06-16	1	LOVELL	CULVERT	PH	PH2	0	0	0
2014	2014-06-16	1	LOVELL	CULVERT	PH	PH2	1	0	0
2014	2014-06-16	1	LOVELL	CULVERT	PH	PH3	0	0	0
2014	2014-06-16	1	LOVELL	CULVERT	PH	PH4	0	0	0
2014	2014-06-16	1	LOVELL	CULVERT	PH	PH5	1	0	0
2014	2014-06-16	1	LOVELL	CULVERT	PH	PH6	0	0	0
2014	2014-06-16	1	LOVELL	CULVERT	PH	PH7	6	0	0
2014	2014-06-16	1	LOVELL	CULVERT	PH	PH8	1	0	0
2014	2014-06-16	1	LOVELL	CULVERT	PH	PH9	0	0	0
2014	2014-06-23	2	LOVELL	COTTONWOOD	BL	BL1	1	0	0
2014	2014-06-23	2	LOVELL	COTTONWOOD	BL	BL10	0	0	0
2014	2014-06-23	2	LOVELL	COTTONWOOD	BL	BL11	1	0	0
2014	2014-06-23	2	LOVELL	COTTONWOOD	BL	BL12	0	0	0
2014	2014-06-23	2	LOVELL	COTTONWOOD	BL	BL2	5	0	0
2014	2014-06-23	2	LOVELL	COTTONWOOD	BL	BL3	0	0	0
2014	2014-06-23	2	LOVELL	COTTONWOOD	BL	BL4	0	0	0
2014	2014-06-23	2	LOVELL	COTTONWOOD	BL	BL5	0	0	5
2014	2014-06-23	2	LOVELL	COTTONWOOD	BL	BL6	0	4	5
2014	2014-06-23	2	LOVELL	COTTONWOOD	BL	BL7	8	0	5
2014	2014-06-23	2	LOVELL	COTTONWOOD	BL	BL8	0	0	0
2014	2014-06-23	2	LOVELL	COTTONWOOD	BL	BL9	0	0	0
2014	2014-06-23	2	LOVELL	COTTONWOOD	PH	PH1	4	0	0
2014	2014-06-23	2	LOVELL	COTTONWOOD	PH	PH10	20	3	10
2014	2014-06-23	2	LOVELL	COTTONWOOD	PH	PH11	12	0	5
2014	2014-06-23	2	LOVELL	COTTONWOOD	PH	PH12	20	0	0
2014	2014-06-23	2	LOVELL	COTTONWOOD	PH	PH2	5	0	5
2014	2014-06-23	2	LOVELL	COTTONWOOD	PH	PH3	4	0	0
2014	2014-06-23	2	LOVELL	COTTONWOOD	PH	PH4	8	0	0
2014	2014-06-23	2	LOVELL	COTTONWOOD	PH	PH5	6	0	5
2014	2014-06-23	2	LOVELL	COTTONWOOD	PH	PH6	10	0	5
2014	2014-06-23	2	LOVELL	COTTONWOOD	PH	PH7	17	0	10
2014	2014-06-23	2	LOVELL	COTTONWOOD	PH	PH8	13	0	5
2014	2014-06-23	2	LOVELL	COTTONWOOD	PH	PH9	18	0	5
2014	2014-06-23	2	LOVELL	CULVERT	BL	BL1	0	0	0
2014	2014-06-23	2	LOVELL	CULVERT	BL	BL10	5	5	5
2014	2014-06-23	2	LOVELL	CULVERT	BL	BL11	0	0	0
2014	2014-06-23	2	LOVELL	CULVERT	BL	BL12	1	0	0
2014	2014-06-23	2	LOVELL	CULVERT	BL	BL2	0	0	0
2014	2014-06-23	2	LOVELL	CULVERT	BL	BL3	2	0	0
2014	2014-06-23	2	LOVELL	CULVERT	BL	BL4	1	0	0
2014	2014-06-23	2	LOVELL	CULVERT	BL	BL5	3	1	0
2014	2014-06-23	2	LOVELL	CULVERT	BL	BL6	1	0	5
2014	2014-06-23	2	LOVELL	CULVERT	BL	BL7	0	0	0
2014	2014-06-23	2	LOVELL	CULVERT	BL	BL8	0	1	0
2014	2014-06-23	2	LOVELL	CULVERT	BL	BL9	7	0	5
2014	2014-06-23	2	LOVELL	CULVERT	PH	PH1	4	0	5
2014	2014-06-23	2	LOVELL	CULVERT	PH	PH10	3	0	5
2014	2014-06-23	2	LOVELL	CULVERT	PH	PH11	1	0	0
2014	2014-06-23	2	LOVELL	CULVERT	PH	PH12	6	0	5
2014	2014-06-23	2	LOVELL	CULVERT	PH	PH2	1	0	0
2014	2014-06-23	2	LOVELL	CULVERT	PH	PH3	3	0	0
2014	2014-06-23	2	LOVELL	CULVERT	PH	PH4	20	2	5
2014	2014-06-23	2	LOVELL	CULVERT	PH	PH5	17	3	5
2014	2014-06-23	2	LOVELL	CULVERT	PH	PH6	8	1	5
2014	2014-06-23	2	LOVELL	CULVERT	PH	PH7	10	0	5
2014	2014-06-23	2	LOVELL	CULVERT	PH	PH8	7	0	5
2014	2014-06-23	2	LOVELL	CULVERT	PH	PH9	7	1	0
2014	2014-06-30	3	LOVELL	COTTONWOOD	BL	BL1	0	0	0
2014	2014-06-30	3	LOVELL	COTTONWOOD	BL	BL10	0	0	5
2014	2014-06-30	3	LOVELL	COTTONWOOD	BL	BL11	0	0	5
2014	2014-06-30	3	LOVELL	COTTONWOOD	BL	BL12	0	0	0
2014	2014-06-30	3	LOVELL	COTTONWOOD	BL	BL2	4	0	0
2014	2014-06-30	3	LOVELL	COTTONWOOD	BL	BL3	0	1	0
2014	2014-06-30	3	LOVELL	COTTONWOOD	BL	BL4	0	0	5
2014	2014-06-30	3	LOVELL	COTTONWOOD	BL	BL5	0	0	0
2014	2014-06-30	3	LOVELL	COTTONWOOD	BL	BL6	0	1	5
2014	2014-06-30	3	LOVELL	COTTONWOOD	BL	BL7	0	0	5
2014	2014-06-30	3	LOVELL	COTTONWOOD	BL	BL8	2	0	5
2014	2014-06-30	3	LOVELL	COTTONWOOD	BL	BL9	0	0	0
2014	2014-06-30	3	LOVELL	COTTONWOOD	PH	PH1	0	0	0
2014	2014-06-30	3	LOVELL	COTTONWOOD	PH	PH10	3	0	10
2014	2014-06-30	3	LOVELL	COTTONWOOD	PH	PH11	1	1	5
2014	2014-06-30	3	LOVELL	COTTONWOOD	PH	PH12	2	0	10
2014	2014-06-30	3	LOVELL	COTTONWOOD	PH	PH2	0	0	10
2014	2014-06-30	3	LOVELL	COTTONWOOD	PH	PH3	2	2	5
2014	2014-06-30	3	LOVELL	COTTONWOOD	PH	PH4	1	0	10
2014	2014-06-30	3	LOVELL	COTTONWOOD	PH	PH5	6	2	10
2014	2014-06-30	3	LOVELL	COTTONWOOD	PH	PH6	1	0	5
2014	2014-06-30	3	LOVELL	COTTONWOOD	PH	PH7	5	0	5
2014	2014-06-30	3	LOVELL	COTTONWOOD	PH	PH8	1	0	5
2014	2014-06-30	3	LOVELL	COTTONWOOD	PH	PH9	6	0	5
2014	2014-06-30	3	LOVELL	CULVERT	BL	BL1	0	0	0
2014	2014-06-30	3	LOVELL	CULVERT	BL	BL10	2	3	5
2014	2014-06-30	3	LOVELL	CULVERT	BL	BL10	4	0	5
2014	2014-06-30	3	LOVELL	CULVERT	BL	BL11	1	1	5
2014	2014-06-30	3	LOVELL	CULVERT	BL	BL2	2	0	0
2014	2014-06-30	3	LOVELL	CULVERT	BL	BL3	3	6	5
2014	2014-06-30	3	LOVELL	CULVERT	BL	BL4	0	0	0
2014	2014-06-30	3	LOVELL	CULVERT	BL	BL5	7	7	5
2014	2014-06-30	3	LOVELL	CULVERT	BL	BL6	0	8	5
2014	2014-06-30	3	LOVELL	CULVERT	BL	BL7	0	4	5
2014	2014-06-30	3	LOVELL	CULVERT	BL	BL8	0	0	0
2014	2014-06-30	3	LOVELL	CULVERT	BL	BL9	1	0	5
2014	2014-06-30	3	LOVELL	CULVERT	PH	PH1	0	0	5
2014	2014-06-30	3	LOVELL	CULVERT	PH	PH10	0	0	5
2014	2014-06-30	3	LOVELL	CULVERT	PH	PH11	6	0	5
2014	2014-06-30	3	LOVELL	CULVERT	PH	PH12	4	7	5
2014	2014-06-30	3	LOVELL	CULVERT	PH	PH2	3	0	5
2014	2014-06-30	3	LOVELL	CULVERT	PH	PH3	1	0	5
2014	2014-06-30	3	LOVELL	CULVERT	PH	PH4	9	5	5
2014	2014-06-30	3	LOVELL	CULVERT	PH	PH5	5	2	5
2014	2014-06-30	3	LOVELL	CULVERT	PH	PH6	6	0	5
2014	2014-06-30	3	LOVELL	CULVERT	PH	PH7	7	1	5
2014	2014-06-30	3	LOVELL	CULVERT	PH	PH8	0	0	0
2014	2014-06-30	3	LOVELL	CULVERT	PH	PH9	6	5	5
2014	2014-07-07	4	LOVELL	COTTONWOOD	BL	BL1	0	0	0
2014	2014-07-07	4	LOVELL	COTTONWOOD	BL	BL10	1	0	0
2014	2014-07-07	4	LOVELL	COTTONWOOD	BL	BL11	1	0	0
2014	2014-07-07	4	LOVELL	COTTONWOOD	BL	BL12	0	0	0
2014	2014-07-07	4	LOVELL	COTTONWOOD	BL	BL2	2	2	0
2014	2014-07-07	4	LOVELL	COTTONWOOD	BL	BL3	0	8	5
2014	2014-07-07	4	LOVELL	COTTONWOOD	BL	BL4	0	3	5
2014	2014-07-07	4	LOVELL	COTTONWOOD	BL	BL5	2	1	0
2014	2014-07-07	4	LOVELL	COTTONWOOD	BL	BL6	2	7	10
2014	2014-07-07	4	LOVELL	COTTONWOOD	BL	BL7	0	2	5
2014	2014-07-07	4	LOVELL	COTTONWOOD	BL	BL8	2	0	0
2014	2014-07-07	4	LOVELL	COTTONWOOD	BL	BL9	0	0	0
2014	2014-07-07	4	LOVELL	COTTONWOOD	PH	PH1	0	0	0
2014	2014-07-07	4	LOVELL	COTTONWOOD	PH	PH10	0	0	5
2014	2014-07-07	4	LOVELL	COTTONWOOD	PH	PH11	1	2	5
2014	2014-07-07	4	LOVELL	COTTONWOOD	PH	PH12	0	3	5
2014	2014-07-07	4	LOVELL	COTTONWOOD	PH	PH2	2	3	10
2014	2014-07-07	4	LOVELL	COTTONWOOD	PH	PH3	0	4	5
2014	2014-07-07	4	LOVELL	COTTONWOOD	PH	PH4	2	3	5
2014	2014-07-07	4	LOVELL	COTTONWOOD	PH	PH5	2	8	10
2014	2014-07-07	4	LOVELL	COTTONWOOD	PH	PH6	1	1	5
2014	2014-07-07	4	LOVELL	COTTONWOOD	PH	PH7	0	0	5
2014	2014-07-07	4	LOVELL	COTTONWOOD	PH	PH8	3	2	5
2014	2014-07-07	4	LOVELL	COTTONWOOD	PH	PH9	0	3	0
2014	2014-07-07	4	LOVELL	CULVERT	BL	BL1	2	0	0
2014	2014-07-07	4	LOVELL	CULVERT	BL	BL10	0	11	25
2014	2014-07-07	4	LOVELL	CULVERT	BL	BL11	1	3	5
2014	2014-07-07	4	LOVELL	CULVERT	BL	BL12	0	0	0
2014	2014-07-07	4	LOVELL	CULVERT	BL	BL2	2	1	0
2014	2014-07-07	4	LOVELL	CULVERT	BL	BL3	0	14	5
2014	2014-07-07	4	LOVELL	CULVERT	BL	BL4	1	10	15
2014	2014-07-07	4	LOVELL	CULVERT	BL	BL5	0	40	25
2014	2014-07-07	4	LOVELL	CULVERT	BL	BL6	0	14	25
2014	2014-07-07	4	LOVELL	CULVERT	BL	BL7	1	6	5
2014	2014-07-07	4	LOVELL	CULVERT	BL	BL8	1	1	0
2014	2014-07-07	4	LOVELL	CULVERT	BL	BL9	0	7	15
2014	2014-07-07	4	LOVELL	CULVERT	PH	PH1	0	2	0
2014	2014-07-07	4	LOVELL	CULVERT	PH	PH10	1	8	10
2014	2014-07-07	4	LOVELL	CULVERT	PH	PH11	0	0	5
2014	2014-07-07	4	LOVELL	CULVERT	PH	PH12	0	8	10
2014	2014-07-07	4	LOVELL	CULVERT	PH	PH2	4	2	5
2014	2014-07-07	4	LOVELL	CULVERT	PH	PH3	2	0	5
2014	2014-07-07	4	LOVELL	CULVERT	PH	PH4	2	9	10
2014	2014-07-07	4	LOVELL	CULVERT	PH	PH5	4	13	5
2014	2014-07-07	4	LOVELL	CULVERT	PH	PH6	1	4	5
2014	2014-07-07	4	LOVELL	CULVERT	PH	PH7	1	6	5
2014	2014-07-07	4	LOVELL	CULVERT	PH	PH8	1	16	15
2014	2014-07-07	4	LOVELL	CULVERT	PH	PH9	0	14	15
2014	2014-07-16	5	LOVELL	COTTONWOOD	BL	BL1	0	5	5
2014	2014-07-16	5	LOVELL	COTTONWOOD	BL	BL10	0	0	5
2014	2014-07-16	5	LOVELL	COTTONWOOD	BL	BL11	0	0	5
2014	2014-07-16	5	LOVELL	COTTONWOOD	BL	BL12	1	1	0
2014	2014-07-16	5	LOVELL	COTTONWOOD	BL	BL2	0	4	5
2014	2014-07-16	5	LOVELL	COTTONWOOD	BL	BL3	1	6	20
2014	2014-07-16	5	LOVELL	COTTONWOOD	BL	BL4	1	2	25
2014	2014-07-16	5	LOVELL	COTTONWOOD	BL	BL5	1	4	15
2014	2014-07-16	5	LOVELL	COTTONWOOD	BL	BL6	1	3	20
2014	2014-07-16	5	LOVELL	COTTONWOOD	BL	BL7	0	4	10
2014	2014-07-16	5	LOVELL	COTTONWOOD	BL	BL8	0	8	10
2014	2014-07-16	5	LOVELL	COTTONWOOD	BL	BL9	0	1	5
2014	2014-07-16	5	LOVELL	COTTONWOOD	PH	PH1	0	3	5
2014	2014-07-16	5	LOVELL	COTTONWOOD	PH	PH10	0	1	5
2014	2014-07-16	5	LOVELL	COTTONWOOD	PH	PH11	0	1	5
2014	2014-07-16	5	LOVELL	COTTONWOOD	PH	PH12	0	0	5
2014	2014-07-16	5	LOVELL	COTTONWOOD	PH	PH2	0	18	25
2014	2014-07-16	5	LOVELL	COTTONWOOD	PH	PH3	0	8	35
2014	2014-07-16	5	LOVELL	COTTONWOOD	PH	PH4	0	20	35
2014	2014-07-16	5	LOVELL	COTTONWOOD	PH	PH5	1	23	35
2014	2014-07-16	5	LOVELL	COTTONWOOD	PH	PH6	2	9	10
2014	2014-07-16	5	LOVELL	COTTONWOOD	PH	PH7	1	12	30
2014	2014-07-16	5	LOVELL	COTTONWOOD	PH	PH8	1	25	25
2014	2014-07-16	5	LOVELL	COTTONWOOD	PH	PH9	0	4	10
2014	2014-07-16	5	LOVELL	CULVERT	BL	BL1	0	1	5
2014	2014-07-16	5	LOVELL	CULVERT	BL	BL10	0	17	75
2014	2014-07-16	5	LOVELL	CULVERT	BL	BL11	0	4	10
2014	2014-07-16	5	LOVELL	CULVERT	BL	BL12	0	13	20
2014	2014-07-16	5	LOVELL	CULVERT	BL	BL2	0	5	5
2014	2014-07-16	5	LOVELL	CULVERT	BL	BL3	0	10	40
2014	2014-07-16	5	LOVELL	CULVERT	BL	BL4	0	3	20
2014	2014-07-16	5	LOVELL	CULVERT	BL	BL5	0	4	80
2014	2014-07-16	5	LOVELL	CULVERT	BL	BL6	0	29	90
2014	2014-07-16	5	LOVELL	CULVERT	BL	BL7	0	8	35
2014	2014-07-16	5	LOVELL	CULVERT	BL	BL8	0	4	10
2014	2014-07-16	5	LOVELL	CULVERT	BL	BL9	1	24	60
2014	2014-07-16	5	LOVELL	CULVERT	PH	PH1	0	6	5
2014	2014-07-16	5	LOVELL	CULVERT	PH	PH10	0	13	30
2014	2014-07-16	5	LOVELL	CULVERT	PH	PH11	6	11	20
2014	2014-07-16	5	LOVELL	CULVERT	PH	PH12	0	78	95
2014	2014-07-16	5	LOVELL	CULVERT	PH	PH2	0	8	5
2014	2014-07-16	5	LOVELL	CULVERT	PH	PH3	0	3	10
2014	2014-07-16	5	LOVELL	CULVERT	PH	PH4	0	57	35
2014	2014-07-16	5	LOVELL	CULVERT	PH	PH5	0	17	40
2014	2014-07-16	5	LOVELL	CULVERT	PH	PH6	0	6	15
2014	2014-07-16	5	LOVELL	CULVERT	PH	PH7	0	22	45
2014	2014-07-16	5	LOVELL	CULVERT	PH	PH8	0	13	35
2014	2014-07-16	5	LOVELL	CULVERT	PH	PH9	0	43	75
2014	2014-07-21	6	LOVELL	COTTONWOOD	BL	BL1	18	0	10
2014	2014-07-21	6	LOVELL	COTTONWOOD	BL	BL10	14	8	5
2014	2014-07-21	6	LOVELL	COTTONWOOD	BL	BL11	0	0	5
2014	2014-07-21	6	LOVELL	COTTONWOOD	BL	BL12	50	0	5
2014	2014-07-21	6	LOVELL	COTTONWOOD	BL	BL2	75	0	5
2014	2014-07-21	6	LOVELL	COTTONWOOD	BL	BL3	1	5	25
2014	2014-07-21	6	LOVELL	COTTONWOOD	BL	BL4	12	1	30
2014	2014-07-21	6	LOVELL	COTTONWOOD	BL	BL5	32	0	25
2014	2014-07-21	6	LOVELL	COTTONWOOD	BL	BL6	22	3	25
2014	2014-07-21	6	LOVELL	COTTONWOOD	BL	BL7	1	2	10
2014	2014-07-21	6	LOVELL	COTTONWOOD	BL	BL8	7	4	15
2014	2014-07-21	6	LOVELL	COTTONWOOD	BL	BL9	21	4	10
2014	2014-07-21	6	LOVELL	COTTONWOOD	PH	PH1	9	0	5
2014	2014-07-21	6	LOVELL	COTTONWOOD	PH	PH10	7	0	5
2014	2014-07-21	6	LOVELL	COTTONWOOD	PH	PH11	48	0	15
2014	2014-07-21	6	LOVELL	COTTONWOOD	PH	PH12	75	0	15
2014	2014-07-21	6	LOVELL	COTTONWOOD	PH	PH2	75	7	35
2014	2014-07-21	6	LOVELL	COTTONWOOD	PH	PH3	18	4	40
2014	2014-07-21	6	LOVELL	COTTONWOOD	PH	PH4	24	6	50
2014	2014-07-21	6	LOVELL	COTTONWOOD	PH	PH5	13	16	50
2014	2014-07-21	6	LOVELL	COTTONWOOD	PH	PH6	10	12	20
2014	2014-07-21	6	LOVELL	COTTONWOOD	PH	PH7	10	28	50
2014	2014-07-21	6	LOVELL	COTTONWOOD	PH	PH8	2	15	15
2014	2014-07-21	6	LOVELL	COTTONWOOD	PH	PH9	26	1	10
2014	2014-07-21	6	LOVELL	CULVERT	BL	BL1	1	2	5
2014	2014-07-21	6	LOVELL	CULVERT	BL	BL10	0	0	75
2014	2014-07-21	6	LOVELL	CULVERT	BL	BL11	11	3	10
2014	2014-07-21	6	LOVELL	CULVERT	BL	BL12	60	5	15
2014	2014-07-21	6	LOVELL	CULVERT	BL	BL2	13	5	5
2014	2014-07-21	6	LOVELL	CULVERT	BL	BL3	2	6	30
2014	2014-07-21	6	LOVELL	CULVERT	BL	BL4	6	0	25
2014	2014-07-21	6	LOVELL	CULVERT	BL	BL5	0	0	95
2014	2014-07-21	6	LOVELL	CULVERT	BL	BL6	1	0	90
2014	2014-07-21	6	LOVELL	CULVERT	BL	BL7	29	0	9
2014	2014-07-21	6	LOVELL	CULVERT	BL	BL8	2	1	10
2014	2014-07-21	6	LOVELL	CULVERT	BL	BL9	5	8	80
2014	2014-07-21	6	LOVELL	CULVERT	PH	PH1	15	7	20
2014	2014-07-21	6	LOVELL	CULVERT	PH	PH10	1	27	30
2014	2014-07-21	6	LOVELL	CULVERT	PH	PH11	33	15	45
2014	2014-07-21	6	LOVELL	CULVERT	PH	PH12	1	0	95
2014	2014-07-21	6	LOVELL	CULVERT	PH	PH2	4	9	20
2014	2014-07-21	6	LOVELL	CULVERT	PH	PH3	5	7	10
2014	2014-07-21	6	LOVELL	CULVERT	PH	PH4	4	14	65
2014	2014-07-21	6	LOVELL	CULVERT	PH	PH5	7	22	70
2014	2014-07-21	6	LOVELL	CULVERT	PH	PH6	10	16	30
2014	2014-07-21	6	LOVELL	CULVERT	PH	PH7	9	19	50
2014	2014-07-21	6	LOVELL	CULVERT	PH	PH8	30	20	75
2014	2014-07-21	6	LOVELL	CULVERT	PH	PH9	8	3	90
2014	2014-07-28	7	LOVELL	CULVERT	PH	PH3	15	6	40
2014	2014-07-28	7	LOVELL	CULVERT	PH	PH2	6	9	40
2014	2014-07-28	7	LOVELL	CULVERT	PH	PH1	15	5	20
2014	2014-07-28	7	LOVELL	CULVERT	BL	BL1	34	4	20
2014	2014-07-28	7	LOVELL	CULVERT	BL	BL2	12	5	10
2014	2014-07-28	7	LOVELL	CULVERT	PH	PH4	35	17	75
2014	2014-07-28	7	LOVELL	CULVERT	PH	PH5	10	2	75
2014	2014-07-28	7	LOVELL	CULVERT	PH	PH6	60	4	50
2014	2014-07-28	7	LOVELL	CULVERT	PH	PH7	23	5	65
2014	2014-07-28	7	LOVELL	CULVERT	BL	BL3	5	0	30
2014	2014-07-28	7	LOVELL	CULVERT	BL	BL5	5	0	95
2014	2014-07-28	7	LOVELL	CULVERT	BL	BL4	5	0	50
2014	2014-07-28	7	LOVELL	CULVERT	PH	PH8	10	0	80
2014	2014-07-28	7	LOVELL	CULVERT	BL	BL6	5	0	95
2014	2014-07-28	7	LOVELL	CULVERT	PH	PH9	12	0	95
2014	2014-07-28	7	LOVELL	CULVERT	BL	BL7	19	6	50
2014	2014-07-28	7	LOVELL	CULVERT	BL	BL8	6	0	10
2014	2014-07-28	7	LOVELL	CULVERT	PH	PH10	30	7	70
2014	2014-07-28	7	LOVELL	CULVERT	PH	PH11	75	5	80
2014	2014-07-28	7	LOVELL	CULVERT	BL	BL9	10	4	85
2014	2014-07-28	7	LOVELL	CULVERT	BL	BL10	6	0	80
2014	2014-07-28	7	LOVELL	CULVERT	PH	PH12	0	0	100
2014	2014-07-28	7	LOVELL	CULVERT	BL	BL12	20	5	60
2014	2014-07-28	7	LOVELL	CULVERT	BL	BL11	6	2	60
2014	2014-07-28	7	LOVELL	COTTONWOOD	PH	PH4	13	21	55
2014	2014-07-28	7	LOVELL	COTTONWOOD	PH	PH3	24	11	60
2014	2014-07-28	7	LOVELL	COTTONWOOD	PH	PH2	14	12	60
2014	2014-07-28	7	LOVELL	COTTONWOOD	PH	PH5	60	20	70
2014	2014-07-28	7	LOVELL	COTTONWOOD	BL	BL4	5	4	40
2014	2014-07-28	7	LOVELL	COTTONWOOD	BL	BL3	6	4	35
2014	2014-07-28	7	LOVELL	COTTONWOOD	BL	BL5	5	0	35
2014	2014-07-28	7	LOVELL	COTTONWOOD	BL	BL6	4	9	25
2014	2014-07-28	7	LOVELL	COTTONWOOD	BL	BL7	7	2	25
2014	2014-07-28	7	LOVELL	COTTONWOOD	PH	PH6	10	10	35
2014	2014-07-28	7	LOVELL	COTTONWOOD	PH	PH7	20	3	80
2014	2014-07-28	7	LOVELL	COTTONWOOD	BL	BL8	2	7	50
2014	2014-07-28	7	LOVELL	COTTONWOOD	PH	PH8	15	7	50
2014	2014-07-28	7	LOVELL	COTTONWOOD	PH	PH9	60	13	30
2014	2014-07-28	7	LOVELL	COTTONWOOD	BL	BL10	25	5	10
2014	2014-07-28	7	LOVELL	COTTONWOOD	BL	BL9	9	5	20
2014	2014-07-28	7	LOVELL	COTTONWOOD	PH	PH10	25	4	15
2014	2014-07-28	7	LOVELL	COTTONWOOD	PH	PH12	26	0	65
2014	2014-07-28	7	LOVELL	COTTONWOOD	BL	BL12	5	7	25
2014	2014-07-28	7	LOVELL	COTTONWOOD	BL	BL11	2	0	15
2014	2014-07-28	7	LOVELL	COTTONWOOD	PH	PH11	150	8	50
2014	2014-07-28	7	LOVELL	COTTONWOOD	PH	PH1	28	4	40
2014	2014-07-28	7	LOVELL	COTTONWOOD	BL	BL1	18	10	35
2014	2014-07-28	7	LOVELL	COTTONWOOD	BL	BL2	10	9	30
2014	2014-08-04	8	LOVELL	CULVERT	PH	PH3	13	13	50
2014	2014-08-04	8	LOVELL	CULVERT	PH	PH2	2	2	50
2014	2014-08-04	8	LOVELL	CULVERT	PH	PH1	33	5	35
2014	2014-08-04	8	LOVELL	CULVERT	BL	BL1	5	9	35
2014	2014-08-04	8	LOVELL	CULVERT	BL	BL2	8	5	45
2014	2014-08-04	8	LOVELL	CULVERT	PH	PH4	25	12	75
2014	2014-08-04	8	LOVELL	CULVERT	PH	PH5	6	2	75
2014	2014-08-04	8	LOVELL	CULVERT	PH	PH6	42	5	40
2014	2014-08-04	8	LOVELL	CULVERT	PH	PH7	9	4	75
2014	2014-08-04	8	LOVELL	CULVERT	BL	BL3	2	8	40
2014	2014-08-04	8	LOVELL	CULVERT	BL	BL4	4	2	50
2014	2014-08-04	8	LOVELL	CULVERT	BL	BL5	0	0	95
2014	2014-08-04	8	LOVELL	CULVERT	PH	PH8	12	0	95
2014	2014-08-04	8	LOVELL	CULVERT	BL	BL6	1	0	95
2014	2014-08-04	8	LOVELL	CULVERT	PH	PH9	6	0	95
2014	2014-08-04	8	LOVELL	CULVERT	BL	BL7	4	0	90
2014	2014-08-04	8	LOVELL	CULVERT	BL	BL8	4	1	60
2014	2014-08-04	8	LOVELL	CULVERT	PH	PH10	11	0	80
2014	2014-08-04	8	LOVELL	CULVERT	PH	PH11	10	2	90
2014	2014-08-04	8	LOVELL	CULVERT	BL	BL9	10	0	95
2014	2014-08-04	8	LOVELL	CULVERT	BL	BL10	0	0	90
2014	2014-08-04	8	LOVELL	CULVERT	PH	PH12	0	3	100
2014	2014-08-04	8	LOVELL	CULVERT	BL	BL11	3	0	60
2014	2014-08-04	8	LOVELL	CULVERT	BL	BL12	4	4	60
2014	2014-08-04	8	LOVELL	COTTONWOOD	PH	PH4	21	10	60
2014	2014-08-04	8	LOVELL	COTTONWOOD	PH	PH3	23	10	70
2014	2014-08-04	8	LOVELL	COTTONWOOD	PH	PH2	20	15	80
2014	2014-08-04	8	LOVELL	COTTONWOOD	PH	PH5	18	14	80
2014	2014-08-04	8	LOVELL	COTTONWOOD	BL	BL4	19	6	60
2014	2014-08-04	8	LOVELL	COTTONWOOD	BL	BL3	4	30	45
2014	2014-08-04	8	LOVELL	COTTONWOOD	BL	BL5	8	6	40
2014	2014-08-04	8	LOVELL	COTTONWOOD	BL	BL6	5	9	60
2014	2014-08-04	8	LOVELL	COTTONWOOD	BL	BL7	4	3	40
2014	2014-08-04	8	LOVELL	COTTONWOOD	PH	PH6	6	12	50
2014	2014-08-04	8	LOVELL	COTTONWOOD	PH	PH7	10	0	90
2014	2014-08-04	8	LOVELL	COTTONWOOD	BL	BL8	5	7	75
2014	2014-08-04	8	LOVELL	COTTONWOOD	BL	BL9	4	15	50
2014	2014-08-04	8	LOVELL	COTTONWOOD	PH	PH8	5	6	70
2014	2014-08-04	8	LOVELL	COTTONWOOD	PH	PH9	2	13	40
2014	2014-08-04	8	LOVELL	COTTONWOOD	BL	BL10	2	25	40
2014	2014-08-04	8	LOVELL	COTTONWOOD	PH	PH10	6	5	40
2014	2014-08-04	8	LOVELL	COTTONWOOD	PH	PH12	4	1	70
2014	2014-08-04	8	LOVELL	COTTONWOOD	BL	BL12	13	12	50
2014	2014-08-04	8	LOVELL	COTTONWOOD	BL	BL11	2	4	20
2014	2014-08-04	8	LOVELL	COTTONWOOD	PH	PH11	25	4	70
2014	2014-08-04	8	LOVELL	COTTONWOOD	PH	PH1	2	3	60
2014	2014-08-04	8	LOVELL	COTTONWOOD	BL	BL1	4	19	70
2014	2014-08-04	8	LOVELL	COTTONWOOD	BL	BL2	10	35	80
2014	2014-08-11	9	LOVELL	CULVERT	PH	PH3	11	7	60
2014	2014-08-11	9	LOVELL	CULVERT	PH	PH2	2	6	50
2014	2014-08-11	9	LOVELL	CULVERT	PH	PH1	16	9	60
2014	2014-08-11	9	LOVELL	CULVERT	BL	BL1	3	20	40
2014	2014-08-11	9	LOVELL	CULVERT	BL	BL2	5	4	90
2014	2014-08-11	9	LOVELL	CULVERT	PH	PH4	15	11	80
2014	2014-08-11	9	LOVELL	CULVERT	PH	PH5	3	3	80
2014	2014-08-11	9	LOVELL	CULVERT	PH	PH6	8	6	75
2014	2014-08-11	9	LOVELL	CULVERT	PH	PH7	3	6	70
2014	2014-08-11	9	LOVELL	CULVERT	BL	BL3	2	0	40
2014	2014-08-11	9	LOVELL	CULVERT	BL	BL4	7	2	65
2014	2014-08-11	9	LOVELL	CULVERT	BL	BL5	5	1	90
2014	2014-08-11	9	LOVELL	CULVERT	PH	PH8	2	0	95
2014	2014-08-11	9	LOVELL	CULVERT	BL	BL6	2	0	95
2014	2014-08-11	9	LOVELL	CULVERT	PH	PH9	0	0	100
2014	2014-08-11	9	LOVELL	CULVERT	BL	BL7	2	0	90
2014	2014-08-11	9	LOVELL	CULVERT	BL	BL8	6	0	50
2014	2014-08-11	9	LOVELL	CULVERT	PH	PH10	9	0	75
2014	2014-08-11	9	LOVELL	CULVERT	PH	PH11	10	0	95
2014	2014-08-11	9	LOVELL	CULVERT	BL	BL9	2	0	95
2014	2014-08-11	9	LOVELL	CULVERT	BL	BL10	3	0	85
2014	2014-08-11	9	LOVELL	CULVERT	PH	PH12	0	3	100
2014	2014-08-11	9	LOVELL	CULVERT	BL	BL11	10	2	75
2014	2014-08-11	9	LOVELL	CULVERT	BL	BL12	4	2	65
2014	2014-08-11	9	LOVELL	COTTONWOOD	PH	PH4	8	4	80
2014	2014-08-11	9	LOVELL	COTTONWOOD	PH	PH3	5	4	95
2014	2014-08-11	9	LOVELL	COTTONWOOD	PH	PH2	6	2	100
2014	2014-08-11	9	LOVELL	COTTONWOOD	PH	PH5	7	2	95
2014	2014-08-11	9	LOVELL	COTTONWOOD	BL	BL4	1	24	90
2014	2014-08-11	9	LOVELL	COTTONWOOD	BL	BL3	19	28	60
2014	2014-08-11	9	LOVELL	COTTONWOOD	BL	BL5	10	12	75
2014	2014-08-11	9	LOVELL	COTTONWOOD	BL	BL6	3	15	85
2014	2014-08-11	9	LOVELL	COTTONWOOD	BL	BL7	23	8	85
2014	2014-08-11	9	LOVELL	COTTONWOOD	PH	PH6	25	2	75
2014	2014-08-11	9	LOVELL	COTTONWOOD	PH	PH7	7	1	95
2014	2014-08-11	9	LOVELL	COTTONWOOD	BL	BL8	4	6	90
2014	2014-08-11	9	LOVELL	COTTONWOOD	BL	BL9	7	5	95
2014	2014-08-11	9	LOVELL	COTTONWOOD	PH	PH8	25	0	90
2014	2014-08-11	9	LOVELL	COTTONWOOD	PH	PH9	25	6	50
2014	2014-08-11	9	LOVELL	COTTONWOOD	BL	BL10	3	13	70
2014	2014-08-11	9	LOVELL	COTTONWOOD	PH	PH10	11	1	50
2014	2014-08-11	9	LOVELL	COTTONWOOD	PH	PH11	10	2	80
2014	2014-08-11	9	LOVELL	COTTONWOOD	BL	BL12	0	7	75
2014	2014-08-11	9	LOVELL	COTTONWOOD	BL	BL11	3	11	40
2014	2014-08-11	9	LOVELL	COTTONWOOD	PH	PH11	5	3	95
2014	2014-08-11	9	LOVELL	COTTONWOOD	PH	PH1	3	4	95
2014	2014-08-11	9	LOVELL	COTTONWOOD	BL	BL1	6	5	95
2014	2014-08-11	9	LOVELL	COTTONWOOD	BL	BL2	5	0	100
2014	2014-08-18	10	LOVELL	COTTONWOOD	PH	PH4	7	0	90
2014	2014-08-18	10	LOVELL	COTTONWOOD	PH	PH3	2	0	95
2014	2014-08-18	10	LOVELL	COTTONWOOD	PH	PH2	2	0	100
2014	2014-08-18	10	LOVELL	COTTONWOOD	PH	PH5	4	0	95
2014	2014-08-18	10	LOVELL	COTTONWOOD	BL	BL4	4	0	95
2014	2014-08-18	10	LOVELL	COTTONWOOD	BL	BL3	0	2	85
2014	2014-08-18	10	LOVELL	COTTONWOOD	BL	BL5	1	1	95
2014	2014-08-18	10	LOVELL	COTTONWOOD	BL	BL6	2	4	95
2014	2014-08-18	10	LOVELL	COTTONWOOD	BL	BL7	0	0	95
2014	2014-08-18	10	LOVELL	COTTONWOOD	PH	PH6	7	2	85
2014	2014-08-18	10	LOVELL	COTTONWOOD	PH	PH7	1	0	95
2014	2014-08-18	10	LOVELL	COTTONWOOD	BL	BL8	1	0	95
2014	2014-08-18	10	LOVELL	COTTONWOOD	BL	BL9	0	0	95
2014	2014-08-18	10	LOVELL	COTTONWOOD	PH	PH8	4	4	95
2014	2014-08-18	10	LOVELL	COTTONWOOD	PH	PH9	1	0	90
2014	2014-08-18	10	LOVELL	COTTONWOOD	BL	BL10	1	1	95
2014	2014-08-18	10	LOVELL	COTTONWOOD	PH	PH12	0	1	95
2014	2014-08-18	10	LOVELL	COTTONWOOD	PH	PH11	7	0	60
2014	2014-08-18	10	LOVELL	COTTONWOOD	BL	BL12	4	0	95
2014	2014-08-18	10	LOVELL	COTTONWOOD	BL	BL11	1	3	95
2014	2014-08-18	10	LOVELL	COTTONWOOD	PH	PH11	2	1	95
2014	2014-08-18	10	LOVELL	COTTONWOOD	PH	PH1	0	0	95
2014	2014-08-18	10	LOVELL	COTTONWOOD	BL	BL1	2	0	95
2014	2014-08-18	10	LOVELL	COTTONWOOD	BL	BL2	3	0	100
2014	2014-08-18	10	LOVELL	CULVERT	PH	PH3	0	8	90
2014	2014-08-18	10	LOVELL	CULVERT	PH	PH2	4	2	60
2014	2014-08-18	10	LOVELL	CULVERT	PH	PH1	10	4	80
2014	2014-08-18	10	LOVELL	CULVERT	BL	BL1	2	5	65
2014	2014-08-18	10	LOVELL	CULVERT	BL	BL2	4	2	95
2014	2014-08-18	10	LOVELL	CULVERT	PH	PH4	0	4	90
2014	2014-08-18	10	LOVELL	CULVERT	PH	PH5	5	6	90
2014	2014-08-18	10	LOVELL	CULVERT	PH	PH6	5	9	65
2014	2014-08-18	10	LOVELL	CULVERT	PH	PH7	4	1	80
2014	2014-08-18	10	LOVELL	CULVERT	BL	BL3	1	6	40
2014	2014-08-18	10	LOVELL	CULVERT	BL	BL4	1	3	70
2014	2014-08-18	10	LOVELL	CULVERT	BL	BL5	1	1	85
2014	2014-08-18	10	LOVELL	CULVERT	PH	PH8	0	1	95
2014	2014-08-18	10	LOVELL	CULVERT	BL	BL6	2	0	85
2014	2014-08-18	10	LOVELL	CULVERT	PH	PH9	0	0	100
2014	2014-08-18	10	LOVELL	CULVERT	BL	BL7	0	0	95
2014	2014-08-18	10	LOVELL	CULVERT	BL	BL8	9	3	75
2014	2014-08-18	10	LOVELL	CULVERT	PH	PH10	1	0	60
2014	2014-08-18	10	LOVELL	CULVERT	PH	PH11	2	0	95
2014	2014-08-18	10	LOVELL	CULVERT	BL	BL9	1	0	95
2014	2014-08-18	10	LOVELL	CULVERT	BL	BL10	0	0	80
2014	2014-08-18	10	LOVELL	CULVERT	PH	PH12	0	0	100
2014	2014-08-18	10	LOVELL	CULVERT	BL	BL11	4	3	65
2014	2014-08-18	10	LOVELL	CULVERT	BL	BL12	3	2	75
2014	2014-08-26	11	LOVELL	COTTONWOOD	BL	BL4	0	0	95
2014	2014-08-26	11	LOVELL	COTTONWOOD	BL	BL3	0	0	85
2014	2014-08-26	11	LOVELL	COTTONWOOD	BL	BL5	3	0	90
2014	2014-08-26	11	LOVELL	COTTONWOOD	BL	BL6	8	0	95
2014	2014-08-26	11	LOVELL	COTTONWOOD	BL	BL7	1	0	95
2014	2014-08-26	11	LOVELL	COTTONWOOD	BL	BL8	1	0	95
2014	2014-08-26	11	LOVELL	COTTONWOOD	BL	BL9	7	0	90
2014	2014-08-26	11	LOVELL	COTTONWOOD	BL	BL10	2	0	95
2014	2014-08-26	11	LOVELL	COTTONWOOD	BL	BL12	8	0	90
2014	2014-08-26	11	LOVELL	COTTONWOOD	BL	BL11	0	0	95
2014	2014-08-26	11	LOVELL	COTTONWOOD	BL	BL1	2	0	95
2014	2014-08-26	11	LOVELL	COTTONWOOD	BL	BL2	0	0	100
2014	2014-08-26	11	LOVELL	CULVERT	BL	BL1	4	0	85
2014	2014-08-26	11	LOVELL	CULVERT	BL	BL2	2	0	95
2014	2014-08-26	11	LOVELL	CULVERT	BL	BL3	7	0	30
2014	2014-08-26	11	LOVELL	CULVERT	BL	BL4	1	0	40
2014	2014-08-26	11	LOVELL	CULVERT	BL	BL5	0	0	40
2014	2014-08-26	11	LOVELL	CULVERT	BL	BL6	0	0	40
2014	2014-08-26	11	LOVELL	CULVERT	BL	BL7	2	0	85
2014	2014-08-26	11	LOVELL	CULVERT	BL	BL8	3	0	40
2014	2014-08-26	11	LOVELL	CULVERT	BL	BL9	2	0	95
2014	2014-08-26	11	LOVELL	CULVERT	BL	BL10	3	1	70
2014	2014-08-26	11	LOVELL	CULVERT	BL	BL11	0	0	30
2014	2014-08-26	11	LOVELL	CULVERT	BL	BL12	1	0	60
2014	2014-08-26	11	LOVELL	COTTONWOOD	PH	PH4	4	0	95
2014	2014-08-26	11	LOVELL	COTTONWOOD	PH	PH3	6	0	95
2014	2014-08-26	11	LOVELL	COTTONWOOD	PH	PH2	3	0	100
2014	2014-08-26	11	LOVELL	COTTONWOOD	PH	PH5	2	0	95
2014	2014-08-26	11	LOVELL	COTTONWOOD	PH	PH6	12	0	90
2014	2014-08-26	11	LOVELL	COTTONWOOD	PH	PH7	0	0	95
2014	2014-08-26	11	LOVELL	COTTONWOOD	PH	PH8	7	0	95
2014	2014-08-26	11	LOVELL	COTTONWOOD	PH	PH9	5	0	90
2014	2014-08-26	11	LOVELL	COTTONWOOD	PH	PH10	4	0	80
2014	2014-08-26	11	LOVELL	COTTONWOOD	PH	PH12	0	0	90
2014	2014-08-26	11	LOVELL	COTTONWOOD	PH	PH11	1	0	100
2014	2014-08-26	11	LOVELL	COTTONWOOD	PH	PH1	1	0	95
2014	2014-08-26	11	LOVELL	CULVERT	PH	PH3	2	0	95
2014	2014-08-26	11	LOVELL	CULVERT	PH	PH2	5	0	80
2014	2014-08-26	11	LOVELL	CULVERT	PH	PH1	4	0	95
2014	2014-08-26	11	LOVELL	CULVERT	PH	PH4	2	0	90
2014	2014-08-26	11	LOVELL	CULVERT	PH	PH5	6	0	90
2014	2014-08-26	11	LOVELL	CULVERT	PH	PH6	10	0	75
2014	2014-08-26	11	LOVELL	CULVERT	PH	PH7	1	0	75
2014	2014-08-26	11	LOVELL	CULVERT	PH	PH8	2	0	95
2014	2014-08-26	11	LOVELL	CULVERT	PH	PH9	2	0	95
2014	2014-08-26	11	LOVELL	CULVERT	PH	PH10	10	1	50
2014	2014-08-26	11	LOVELL	CULVERT	PH	PH11	5	0	95
2014	2014-08-26	11	LOVELL	CULVERT	PH	PH12	0	0	95
2014	2014-09-02	12	LOVELL	COTTONWOOD	BL	BL4	15	0	80
2014	2014-09-02	12	LOVELL	COTTONWOOD	BL	BL3	1	0	85
2014	2014-09-02	12	LOVELL	COTTONWOOD	BL	BL5	21	0	90
2014	2014-09-02	12	LOVELL	COTTONWOOD	BL	BL6	25	0	85
2014	2014-09-02	12	LOVELL	COTTONWOOD	BL	BL8	6	0	95
2014	2014-09-02	12	LOVELL	COTTONWOOD	BL	BL9	15	0	80
2014	2014-09-02	12	LOVELL	COTTONWOOD	BL	BL10	4	0	90
2014	2014-09-02	12	LOVELL	COTTONWOOD	BL	BL12	52	0	70
2014	2014-09-02	12	LOVELL	COTTONWOOD	BL	BL11	0	0	95
2014	2014-09-02	12	LOVELL	COTTONWOOD	BL	BL1	8	0	90
2014	2014-09-02	12	LOVELL	COTTONWOOD	BL	BL2	6	0	95
2014	2014-09-02	12	LOVELL	COTTONWOOD	BL	BL8	16	0	85
2014	2014-09-02	12	LOVELL	CULVERT	BL	BL1	4	0	70
2014	2014-09-02	12	LOVELL	CULVERT	BL	BL2	2	0	95
2014	2014-09-02	12	LOVELL	CULVERT	BL	BL3	0	0	30
2014	2014-09-02	12	LOVELL	CULVERT	BL	BL4	1	0	35
2014	2014-09-02	12	LOVELL	CULVERT	BL	BL5	2	0	35
2014	2014-09-02	12	LOVELL	CULVERT	BL	BL6	0	0	35
2014	2014-09-02	12	LOVELL	CULVERT	BL	BL7	0	0	70
2014	2014-09-02	12	LOVELL	CULVERT	BL	BL9	2	0	60
2014	2014-09-02	12	LOVELL	CULVERT	BL	BL8	1	0	40
2014	2014-09-02	12	LOVELL	CULVERT	BL	BL10	0	0	90
2014	2014-09-02	12	LOVELL	CULVERT	BL	BL11	0	0	30
2014	2014-09-02	12	LOVELL	CULVERT	BL	BL12	2	0	50
2014	2014-09-02	12	LOVELL	COTTONWOOD	PH	PH4	5	0	90
2014	2014-09-02	12	LOVELL	COTTONWOOD	PH	PH3	2	0	90
2014	2014-09-02	12	LOVELL	COTTONWOOD	PH	PH2	2	0	100
2014	2014-09-02	12	LOVELL	COTTONWOOD	PH	PH5	4	0	90
2014	2014-09-02	12	LOVELL	COTTONWOOD	PH	PH6	7	0	90
2014	2014-09-02	12	LOVELL	COTTONWOOD	PH	PH7	4	0	100
2014	2014-09-02	12	LOVELL	COTTONWOOD	PH	PH8	3	0	95
2014	2014-09-02	12	LOVELL	COTTONWOOD	PH	PH9	5	0	95
2014	2014-09-02	12	LOVELL	COTTONWOOD	PH	PH10	13	0	85
2014	2014-09-02	12	LOVELL	COTTONWOOD	PH	PH12	8	0	95
2014	2014-09-02	12	LOVELL	COTTONWOOD	PH	PH11	3	0	95
2014	2014-09-02	12	LOVELL	COTTONWOOD	PH	PH1	3	0	95
2014	2014-09-02	12	LOVELL	CULVERT	PH	PH3	1	0	90
2014	2014-09-02	12	LOVELL	CULVERT	PH	PH2	6	0	80
2014	2014-09-02	12	LOVELL	CULVERT	PH	PH1	4	0	100
2014	2014-09-02	12	LOVELL	CULVERT	PH	PH4	1	0	90
2014	2014-09-02	12	LOVELL	CULVERT	PH	PH5	0	0	80
2014	2014-09-02	12	LOVELL	CULVERT	PH	PH6	5	0	60
2014	2014-09-02	12	LOVELL	CULVERT	PH	PH7	3	0	60
2014	2014-09-02	12	LOVELL	CULVERT	PH	PH8	2	0	100
2014	2014-09-02	12	LOVELL	CULVERT	PH	PH9	1	0	100
2014	2014-09-02	12	LOVELL	CULVERT	PH	PH10	3	0	60
2014	2014-09-02	12	LOVELL	CULVERT	PH	PH11	2	0	80
2014	2014-09-02	12	LOVELL	CULVERT	PH	PH12	0	0	100
2014	2014-09-09	13	LOVELL	CULVERT	PH	PH3	0	0	90
2014	2014-09-09	13	LOVELL	CULVERT	PH	PH2	0	0	95
2014	2014-09-09	13	LOVELL	CULVERT	PH	PH1	0	0	95
2014	2014-09-09	13	LOVELL	CULVERT	BL	BL1	0	0	50
2014	2014-09-09	13	LOVELL	CULVERT	BL	BL2	0	0	90
2014	2014-09-09	13	LOVELL	CULVERT	PH	PH4	0	0	60
2014	2014-09-09	13	LOVELL	CULVERT	PH	PH5	0	0	60
2014	2014-09-09	13	LOVELL	CULVERT	PH	PH6	0	0	70
2014	2014-09-09	13	LOVELL	CULVERT	PH	PH7	0	0	40
2014	2014-09-09	13	LOVELL	CULVERT	BL	BL3	0	0	30
2014	2014-09-09	13	LOVELL	CULVERT	BL	BL4	0	0	30
2014	2014-09-09	13	LOVELL	CULVERT	BL	BL5	0	0	20
2014	2014-09-09	13	LOVELL	CULVERT	PH	PH8	0	0	95
2014	2014-09-09	13	LOVELL	CULVERT	BL	BL6	0	0	30
2014	2014-09-09	13	LOVELL	CULVERT	PH	PH9	0	0	95
2014	2014-09-09	13	LOVELL	CULVERT	BL	BL7	0	0	80
2014	2014-09-09	13	LOVELL	CULVERT	BL	BL8	0	0	70
2014	2014-09-09	13	LOVELL	CULVERT	PH	PH10	0	0	65
2014	2014-09-09	13	LOVELL	CULVERT	PH	PH11	0	0	60
2014	2014-09-09	13	LOVELL	CULVERT	BL	BL10	0	0	40
2014	2014-09-09	13	LOVELL	CULVERT	BL	BL9	0	0	50
2014	2014-09-09	13	LOVELL	CULVERT	PH	PH12	0	0	60
2014	2014-09-09	13	LOVELL	CULVERT	BL	BL11	0	0	30
2014	2014-09-09	13	LOVELL	CULVERT	BL	BL12	0	0	50
2014	2014-09-09	13	LOVELL	COTTONWOOD	PH	PH4	0	0	90
2014	2014-09-09	13	LOVELL	COTTONWOOD	PH	PH3	0	0	85
2014	2014-09-09	13	LOVELL	COTTONWOOD	PH	PH2	0	0	95
2014	2014-09-09	13	LOVELL	COTTONWOOD	PH	PH5	0	0	80
2014	2014-09-09	13	LOVELL	COTTONWOOD	BL	BL3	0	0	70
2014	2014-09-09	13	LOVELL	COTTONWOOD	BL	BL4	0	0	90
2014	2014-09-09	13	LOVELL	COTTONWOOD	BL	BL5	0	0	95
2014	2014-09-09	13	LOVELL	COTTONWOOD	BL	BL6	0	0	90
2014	2014-09-09	13	LOVELL	COTTONWOOD	PH	PH6	0	0	95
2014	2014-09-09	13	LOVELL	COTTONWOOD	BL	BL7	0	0	95
2014	2014-09-09	13	LOVELL	COTTONWOOD	PH	PH7	0	0	100
2014	2014-09-09	13	LOVELL	COTTONWOOD	BL	BL8	0	0	90
2014	2014-09-09	13	LOVELL	COTTONWOOD	PH	PH8	0	0	100
2014	2014-09-09	13	LOVELL	COTTONWOOD	BL	BL10	0	0	90
2014	2014-09-09	13	LOVELL	COTTONWOOD	PH	PH9	0	0	100
2014	2014-09-09	13	LOVELL	COTTONWOOD	PH	PH10	0	0	80
2014	2014-09-09	13	LOVELL	COTTONWOOD	PH	PH12	0	0	100
2014	2014-09-09	13	LOVELL	COTTONWOOD	PH	PH11	0	0	95
2014	2014-09-09	13	LOVELL	COTTONWOOD	BL	BL11	0	0	90
2014	2014-09-09	13	LOVELL	COTTONWOOD	BL	BL12	0	0	70
2014	2014-09-09	13	LOVELL	COTTONWOOD	BL	BL9	0	0	80
2014	2014-09-09	13	LOVELL	COTTONWOOD	PH	PH1	0	0	90
2014	2014-09-09	13	LOVELL	COTTONWOOD	BL	BL1	0	0	80
2014	2014-09-09	13	LOVELL	COTTONWOOD	BL	BL2	0	0	95
2014	2014-09-17	14	LOVELL	COTTONWOOD	PH	PH4	0	0	85
2014	2014-09-17	14	LOVELL	COTTONWOOD	PH	PH3	0	0	80
2014	2014-09-17	14	LOVELL	COTTONWOOD	PH	PH2	0	0	90
2014	2014-09-17	14	LOVELL	COTTONWOOD	PH	PH5	0	0	85
2014	2014-09-17	14	LOVELL	COTTONWOOD	BL	BL3	0	0	60
2014	2014-09-17	14	LOVELL	COTTONWOOD	BL	BL4	0	0	90
2014	2014-09-17	14	LOVELL	COTTONWOOD	BL	BL5	0	0	90
2014	2014-09-17	14	LOVELL	COTTONWOOD	BL	BL6	0	0	90
2014	2014-09-17	14	LOVELL	COTTONWOOD	PH	PH6	0	0	95
2014	2014-09-17	14	LOVELL	COTTONWOOD	BL	BL7	0	0	90
2014	2014-09-17	14	LOVELL	COTTONWOOD	PH	PH7	0	0	100
2014	2014-09-17	14	LOVELL	COTTONWOOD	BL	BL8	0	0	85
2014	2014-09-17	14	LOVELL	COTTONWOOD	PH	PH8	0	0	100
2014	2014-09-17	14	LOVELL	COTTONWOOD	BL	BL10	0	0	90
2014	2014-09-17	14	LOVELL	COTTONWOOD	PH	PH9	0	0	100
2014	2014-09-17	14	LOVELL	COTTONWOOD	PH	PH10	0	0	80
2014	2014-09-17	14	LOVELL	COTTONWOOD	PH	PH12	0	0	100
2014	2014-09-17	14	LOVELL	COTTONWOOD	PH	PH11	0	0	95
2014	2014-09-17	14	LOVELL	COTTONWOOD	BL	BL11	0	0	90
2014	2014-09-17	14	LOVELL	COTTONWOOD	BL	BL12	0	0	75
2014	2014-09-17	14	LOVELL	COTTONWOOD	BL	BL9	0	0	80
2014	2014-09-17	14	LOVELL	COTTONWOOD	PH	PH1	0	0	95
2014	2014-09-17	14	LOVELL	COTTONWOOD	BL	BL1	0	0	80
2014	2014-09-17	14	LOVELL	COTTONWOOD	BL	BL2	0	0	90
2014	2014-09-17	14	LOVELL	CULVERT	PH	PH3	0	0	85
2014	2014-09-17	14	LOVELL	CULVERT	PH	PH2	0	0	90
2014	2014-09-17	14	LOVELL	CULVERT	PH	PH1	0	0	90
2014	2014-09-17	14	LOVELL	CULVERT	BL	BL1	0	0	45
2014	2014-09-17	14	LOVELL	CULVERT	BL	BL2	0	0	85
2014	2014-09-17	14	LOVELL	CULVERT	PH	PH4	0	0	60
2014	2014-09-17	14	LOVELL	CULVERT	PH	PH5	0	0	60
2014	2014-09-17	14	LOVELL	CULVERT	PH	PH6	0	0	60
2014	2014-09-17	14	LOVELL	CULVERT	PH	PH7	0	0	50
2014	2014-09-17	14	LOVELL	CULVERT	BL	BL3	0	0	30
2014	2014-09-17	14	LOVELL	CULVERT	BL	BL4	0	0	30
2014	2014-09-17	14	LOVELL	CULVERT	BL	BL5	0	0	15
2014	2014-09-17	14	LOVELL	CULVERT	PH	PH8	0	0	95
2014	2014-09-17	14	LOVELL	CULVERT	BL	BL6	0	0	30
2014	2014-09-17	14	LOVELL	CULVERT	PH	PH9	0	0	90
2014	2014-09-17	14	LOVELL	CULVERT	BL	BL7	0	0	70
2014	2014-09-17	14	LOVELL	CULVERT	BL	BL8	0	0	65
2014	2014-09-17	14	LOVELL	CULVERT	PH	PH10	0	0	65
2014	2014-09-17	14	LOVELL	CULVERT	PH	PH11	0	0	60
2014	2014-09-17	14	LOVELL	CULVERT	BL	BL10	0	0	40
2014	2014-09-17	14	LOVELL	CULVERT	BL	BL9	0	0	40
2014	2014-09-17	14	LOVELL	CULVERT	PH	PH12	0	0	60
2014	2014-09-17	14	LOVELL	CULVERT	BL	BL11	0	0	45
2014	2014-09-17	14	LOVELL	CULVERT	BL	BL12	0	0	45
2015	2015-05-26	1	LOVELL	COTTONWOOD	PH	PH4	1	0	0
2015	2015-05-26	1	LOVELL	COTTONWOOD	PH	PH3	3	0	0
2015	2015-05-26	1	LOVELL	COTTONWOOD	PH	PH2	0	0	0
2015	2015-05-26	1	LOVELL	COTTONWOOD	PH	PH5	0	0	0
2015	2015-05-26	1	LOVELL	COTTONWOOD	BL	BL3	0	0	0
2015	2015-05-26	1	LOVELL	COTTONWOOD	BL	BL4	4	0	0
2015	2015-05-26	1	LOVELL	COTTONWOOD	BL	BL5	1	0	0
2015	2015-05-26	1	LOVELL	COTTONWOOD	BL	BL6	1	0	0
2015	2015-05-26	1	LOVELL	COTTONWOOD	BL	BL7	1	0	0
2015	2015-05-26	1	LOVELL	COTTONWOOD	PH	PH6	0	0	0
2015	2015-05-26	1	LOVELL	COTTONWOOD	PH	PH7	4	0	0
2015	2015-05-26	1	LOVELL	COTTONWOOD	BL	BL8	5	0	0
2015	2015-05-26	1	LOVELL	COTTONWOOD	PH	PH8	0	0	0
2015	2015-05-26	1	LOVELL	COTTONWOOD	BL	BL9	0	0	0
2015	2015-05-26	1	LOVELL	COTTONWOOD	PH	PH9	0	0	0
2015	2015-05-26	1	LOVELL	COTTONWOOD	BL	BL10	18	0	0
2015	2015-05-26	1	LOVELL	COTTONWOOD	PH	PH10	5	0	0
2015	2015-05-26	1	LOVELL	COTTONWOOD	PH	PH12	3	0	0
2015	2015-05-26	1	LOVELL	COTTONWOOD	BL	BL12	0	0	0
2015	2015-05-26	1	LOVELL	COTTONWOOD	BL	BL11	0	0	0
2015	2015-05-26	1	LOVELL	COTTONWOOD	PH	PH11	0	0	0
2015	2015-05-26	1	LOVELL	COTTONWOOD	PH	PH1	0	0	0
2015	2015-05-26	1	LOVELL	COTTONWOOD	BL	BL1	0	0	0
2015	2015-05-26	1	LOVELL	COTTONWOOD	BL	BL2	3	0	0
2015	2015-05-26	1	LOVELL	CULVERT	PH	PH3	0	0	0
2015	2015-05-26	1	LOVELL	CULVERT	PH	PH2	0	0	0
2015	2015-05-26	1	LOVELL	CULVERT	PH	PH1	0	0	0
2015	2015-05-26	1	LOVELL	CULVERT	BL	BL1	0	0	0
2015	2015-05-26	1	LOVELL	CULVERT	BL	BL2	1	0	0
2015	2015-05-26	1	LOVELL	CULVERT	PH	PH5	0	0	0
2015	2015-05-26	1	LOVELL	CULVERT	PH	PH6	1	0	0
2015	2015-05-26	1	LOVELL	CULVERT	PH	PH7	0	0	0
2015	2015-05-26	1	LOVELL	CULVERT	BL	BL3	0	0	0
2015	2015-05-26	1	LOVELL	CULVERT	BL	BL4	0	0	0
2015	2015-05-26	1	LOVELL	CULVERT	BL	BL5	2	0	0
2015	2015-05-26	1	LOVELL	CULVERT	PH	PH8	0	0	0
2015	2015-05-26	1	LOVELL	CULVERT	BL	BL6	0	0	0
2015	2015-05-26	1	LOVELL	CULVERT	PH	PH9	0	0	0
2015	2015-05-26	1	LOVELL	CULVERT	BL	BL7	1	0	0
2015	2015-05-26	1	LOVELL	CULVERT	BL	BL8	3	0	0
2015	2015-05-26	1	LOVELL	CULVERT	PH	PH10	3	0	0
2015	2015-05-26	1	LOVELL	CULVERT	PH	PH11	0	0	0
2015	2015-05-26	1	LOVELL	CULVERT	BL	BL9	0	0	0
2015	2015-05-26	1	LOVELL	CULVERT	BL	BL10	0	0	0
2015	2015-05-26	1	LOVELL	CULVERT	PH	PH12	1	0	0
2015	2015-05-26	1	LOVELL	CULVERT	BL	BL11	0	0	0
2015	2015-05-26	1	LOVELL	CULVERT	BL	BL12	1	0	0
2015	2015-05-26	1	LOVELL	CULVERT	PH	PH4	2	0	0
2015	2015-06-02	2	LOVELL	CULVERT	PH	PH3	0	0	0
2015	2015-06-02	2	LOVELL	CULVERT	PH	PH2	1	0	10
2015	2015-06-02	2	LOVELL	CULVERT	PH	PH1	0	0	0
2015	2015-06-02	2	LOVELL	CULVERT	BL	BL1	0	0	0
2015	2015-06-02	2	LOVELL	CULVERT	PH	PH4	5	0	10
2015	2015-06-02	2	LOVELL	CULVERT	BL	BL2	11	0	0
2015	2015-06-02	2	LOVELL	CULVERT	PH	PH5	18	0	10
2015	2015-06-02	2	LOVELL	CULVERT	PH	PH6	8	0	5
2015	2015-06-02	2	LOVELL	CULVERT	PH	PH7	4	0	0
2015	2015-06-02	2	LOVELL	CULVERT	BL	BL3	0	0	0
2015	2015-06-02	2	LOVELL	CULVERT	BL	BL4	0	0	0
2015	2015-06-02	2	LOVELL	CULVERT	BL	BL5	0	0	0
2015	2015-06-02	2	LOVELL	CULVERT	PH	PH8	0	0	0
2015	2015-06-02	2	LOVELL	CULVERT	BL	BL6	0	0	0
2015	2015-06-02	2	LOVELL	CULVERT	PH	PH9	2	0	0
2015	2015-06-02	2	LOVELL	CULVERT	BL	BL7	8	0	5
2015	2015-06-02	2	LOVELL	CULVERT	BL	BL8	1	0	0
2015	2015-06-02	2	LOVELL	CULVERT	PH	PH10	5	0	10
2015	2015-06-02	2	LOVELL	CULVERT	PH	PH11	6	0	5
2015	2015-06-02	2	LOVELL	CULVERT	BL	BL9	0	0	0
2015	2015-06-02	2	LOVELL	CULVERT	BL	BL10	0	0	0
2015	2015-06-02	2	LOVELL	CULVERT	PH	PH12	3	0	0
2015	2015-06-02	2	LOVELL	CULVERT	BL	BL11	1	0	0
2015	2015-06-02	2	LOVELL	CULVERT	BL	BL12	1	0	0
2015	2015-06-02	2	LOVELL	COTTONWOOD	PH	PH4	6	0	5
2015	2015-06-02	2	LOVELL	COTTONWOOD	PH	PH3	6	0	5
2015	2015-06-02	2	LOVELL	COTTONWOOD	PH	PH2	4	0	25
2015	2015-06-02	2	LOVELL	COTTONWOOD	PH	PH5	0	0	0
2015	2015-06-02	2	LOVELL	COTTONWOOD	BL	BL3	0	0	0
2015	2015-06-02	2	LOVELL	COTTONWOOD	BL	BL4	0	0	0
2015	2015-06-02	2	LOVELL	COTTONWOOD	BL	BL5	0	0	0
2015	2015-06-02	2	LOVELL	COTTONWOOD	BL	BL6	0	0	0
2015	2015-06-02	2	LOVELL	COTTONWOOD	BL	BL7	2	0	5
2015	2015-06-02	2	LOVELL	COTTONWOOD	PH	PH6	3	0	0
2015	2015-06-02	2	LOVELL	COTTONWOOD	BL	BL8	0	0	0
2015	2015-06-02	2	LOVELL	COTTONWOOD	PH	PH7	10	0	0
2015	2015-06-02	2	LOVELL	COTTONWOOD	PH	PH8	3	0	0
2015	2015-06-02	2	LOVELL	COTTONWOOD	PH	PH9	2	0	5
2015	2015-06-02	2	LOVELL	COTTONWOOD	BL	BL7	0	0	0
2015	2015-06-02	2	LOVELL	COTTONWOOD	BL	BL10	5	0	0
2015	2015-06-02	2	LOVELL	COTTONWOOD	PH	PH10	0	0	0
2015	2015-06-02	2	LOVELL	COTTONWOOD	PH	PH12	4	0	5
2015	2015-06-02	2	LOVELL	COTTONWOOD	BL	BL11	0	0	0
2015	2015-06-02	2	LOVELL	COTTONWOOD	BL	BL12	1	0	0
2015	2015-06-02	2	LOVELL	COTTONWOOD	PH	PH11	3	0	15
2015	2015-06-02	2	LOVELL	COTTONWOOD	PH	PH1	0	0	0
2015	2015-06-02	2	LOVELL	COTTONWOOD	BL	BL1	1	0	0
2015	2015-06-02	2	LOVELL	COTTONWOOD	BL	BL2	0	0	0
2015	2015-06-08	3	LOVELL	COTTONWOOD	PH	PH4	0	0	5
2015	2015-06-08	3	LOVELL	COTTONWOOD	PH	PH3	5	0	5
2015	2015-06-08	3	LOVELL	COTTONWOOD	PH	PH2	0	0	20
2015	2015-06-08	3	LOVELL	COTTONWOOD	PH	PH5	0	0	0
2015	2015-06-08	3	LOVELL	COTTONWOOD	BL	BL3	0	0	0
2015	2015-06-08	3	LOVELL	COTTONWOOD	BL	BL4	0	0	0
2015	2015-06-08	3	LOVELL	COTTONWOOD	BL	BL5	0	0	0
2015	2015-06-08	3	LOVELL	COTTONWOOD	BL	BL7	1	0	5
2015	2015-06-08	3	LOVELL	COTTONWOOD	PH	PH6	0	0	0
2015	2015-06-08	3	LOVELL	COTTONWOOD	BL	BL6	0	0	0
2015	2015-06-08	3	LOVELL	COTTONWOOD	BL	BL8	0	0	0
2015	2015-06-08	3	LOVELL	COTTONWOOD	PH	PH7	5	0	5
2015	2015-06-08	3	LOVELL	COTTONWOOD	PH	PH8	2	0	0
2015	2015-06-08	3	LOVELL	COTTONWOOD	PH	PH9	2	0	5
2015	2015-06-08	3	LOVELL	COTTONWOOD	BL	BL9	0	0	0
2015	2015-06-08	3	LOVELL	COTTONWOOD	BL	BL10	3	0	5
2015	2015-06-08	3	LOVELL	COTTONWOOD	PH	PH10	2	0	10
2015	2015-06-08	3	LOVELL	COTTONWOOD	PH	PH12	0	0	0
2015	2015-06-08	3	LOVELL	COTTONWOOD	BL	BL11	0	0	0
2015	2015-06-08	3	LOVELL	COTTONWOOD	BL	BL12	0	0	0
2015	2015-06-08	3	LOVELL	COTTONWOOD	PH	PH11	2	0	15
2015	2015-06-08	3	LOVELL	COTTONWOOD	PH	PH1	0	0	0
2015	2015-06-08	3	LOVELL	COTTONWOOD	BL	BL1	1	0	0
2015	2015-06-08	3	LOVELL	COTTONWOOD	BL	BL2	0	0	0
2015	2015-06-08	3	LOVELL	CULVERT	PH	PH3	0	0	0
2015	2015-06-08	3	LOVELL	CULVERT	PH	PH2	0	0	5
2015	2015-06-08	3	LOVELL	CULVERT	PH	PH1	0	0	0
2015	2015-06-08	3	LOVELL	CULVERT	BL	BL1	0	0	0
2015	2015-06-08	3	LOVELL	CULVERT	PH	PH4	2	0	10
2015	2015-06-08	3	LOVELL	CULVERT	BL	BL2	10	0	5
2015	2015-06-08	3	LOVELL	CULVERT	PH	PH5	17	0	15
2015	2015-06-08	3	LOVELL	CULVERT	PH	PH6	6	0	10
2015	2015-06-08	3	LOVELL	CULVERT	BL	BL3	0	0	0
2015	2015-06-08	3	LOVELL	CULVERT	BL	BL4	1	0	0
2015	2015-06-08	3	LOVELL	CULVERT	BL	BL5	0	0	5
2015	2015-06-08	3	LOVELL	CULVERT	PH	PH8	0	0	0
2015	2015-06-08	3	LOVELL	CULVERT	PH	PH7	0	0	0
2015	2015-06-08	3	LOVELL	CULVERT	BL	BL6	0	0	5
2015	2015-06-08	3	LOVELL	CULVERT	PH	PH9	2	0	10
2015	2015-06-08	3	LOVELL	CULVERT	BL	BL7	1	0	0
2015	2015-06-08	3	LOVELL	CULVERT	BL	BL8	0	0	0
2015	2015-06-08	3	LOVELL	CULVERT	PH	PH10	0	0	10
2015	2015-06-08	3	LOVELL	CULVERT	PH	PH11	1	0	0
2015	2015-06-08	3	LOVELL	CULVERT	BL	BL10	0	0	0
2015	2015-06-08	3	LOVELL	CULVERT	BL	BL9	0	0	0
2015	2015-06-08	3	LOVELL	CULVERT	PH	PH12	2	0	5
2015	2015-06-08	3	LOVELL	CULVERT	BL	BL11	0	0	5
2015	2015-06-08	3	LOVELL	CULVERT	BL	BL12	2	0	0
2015	2015-06-15	4	LOVELL	COTTONWOOD	PH	PH1	0	0	5
2015	2015-06-15	4	LOVELL	COTTONWOOD	BL	BL1	0	0	0
2015	2015-06-15	4	LOVELL	COTTONWOOD	BL	BL2	0	0	0
2015	2015-06-15	4	LOVELL	COTTONWOOD	PH	PH3	2	0	5
2015	2015-06-15	4	LOVELL	COTTONWOOD	PH	PH4	1	0	0
2015	2015-06-15	4	LOVELL	COTTONWOOD	PH	PH2	2	0	15
2015	2015-06-15	4	LOVELL	COTTONWOOD	PH	PH1	1	0	5
2015	2015-06-15	4	LOVELL	COTTONWOOD	BL	BL4	3	0	5
2015	2015-06-15	4	LOVELL	COTTONWOOD	BL	BL5	0	0	0
2015	2015-06-15	4	LOVELL	COTTONWOOD	BL	BL7	3	0	0
2015	2015-06-15	4	LOVELL	COTTONWOOD	BL	BL6	1	0	0
2015	2015-06-15	4	LOVELL	COTTONWOOD	BL	BL8	1	0	0
2015	2015-06-15	4	LOVELL	COTTONWOOD	PH	PH7	4	0	0
2015	2015-06-15	4	LOVELL	COTTONWOOD	PH	PH8	5	0	5
2015	2015-06-15	4	LOVELL	COTTONWOOD	PH	PH9	6	0	5
2015	2015-06-15	4	LOVELL	COTTONWOOD	PH	PH12	13	0	15
2015	2015-06-15	4	LOVELL	COTTONWOOD	BL	BL11	0	0	0
2015	2015-06-15	4	LOVELL	CULVERT	PH	PH3	0	0	0
2015	2015-06-15	4	LOVELL	CULVERT	PH	PH2	0	0	5
2015	2015-06-15	4	LOVELL	CULVERT	PH	PH1	0	0	0
2015	2015-06-15	4	LOVELL	CULVERT	BL	BL1	0	0	0
2015	2015-06-15	4	LOVELL	CULVERT	PH	PH4	4	0	0
2015	2015-06-15	4	LOVELL	CULVERT	BL	BL2	0	0	0
2015	2015-06-15	4	LOVELL	CULVERT	PH	PH5	3	0	5
2015	2015-06-15	4	LOVELL	CULVERT	PH	PH6	9	0	5
2015	2015-06-15	4	LOVELL	CULVERT	PH	PH7	0	0	0
2015	2015-06-15	4	LOVELL	CULVERT	BL	BL3	0	0	0
2015	2015-06-15	4	LOVELL	CULVERT	BL	BL4	1	0	5
2015	2015-06-15	4	LOVELL	CULVERT	BL	BL5	0	0	0
2015	2015-06-15	4	LOVELL	CULVERT	PH	PH8	0	0	0
2015	2015-06-15	4	LOVELL	CULVERT	BL	BL6	0	0	0
2015	2015-06-15	4	LOVELL	CULVERT	PH	PH9	0	0	5
2015	2015-06-15	4	LOVELL	CULVERT	BL	BL7	1	0	0
2015	2015-06-15	4	LOVELL	CULVERT	BL	BL8	0	0	0
2015	2015-06-15	4	LOVELL	CULVERT	PH	PH10	0	0	10
2015	2015-06-15	4	LOVELL	CULVERT	PH	PH11	2	1	0
2015	2015-06-15	4	LOVELL	CULVERT	BL	BL9	0	0	0
2015	2015-06-15	4	LOVELL	CULVERT	BL	BL10	0	0	0
2015	2015-06-15	4	LOVELL	CULVERT	PH	PH12	3	0	5
2015	2015-06-15	4	LOVELL	CULVERT	BL	BL11	0	0	0
2015	2015-06-15	4	LOVELL	CULVERT	BL	BL12	2	0	5
2015	2015-06-22	5	LOVELL	CULVERT	PH	PH3	0	1	0
2015	2015-06-22	5	LOVELL	CULVERT	PH	PH2	1	0	5
2015	2015-06-22	5	LOVELL	CULVERT	PH	PH1	0	0	0
2015	2015-06-22	5	LOVELL	CULVERT	BL	BL1	0	0	0
2015	2015-06-22	5	LOVELL	CULVERT	PH	PH4	0	11	0
2015	2015-06-22	5	LOVELL	CULVERT	BL	BL3	1	1	0
2015	2015-06-22	5	LOVELL	CULVERT	BL	BL4	0	2	0
2015	2015-06-22	5	LOVELL	COTTONWOOD	PH	PH1	0	4	0
2015	2015-06-22	5	LOVELL	COTTONWOOD	BL	BL1	0	2	0
2015	2015-06-22	5	LOVELL	COTTONWOOD	BL	BL2	0	1	5
2015	2015-06-29	6	LOVELL	CULVERT	PH	PH3	0	2	5
2015	2015-06-29	6	LOVELL	CULVERT	PH	PH2	0	1	5
2015	2015-06-29	6	LOVELL	CULVERT	PH	PH1	0	2	0
2015	2015-06-29	6	LOVELL	CULVERT	BL	BL1	0	0	0
2015	2015-06-29	6	LOVELL	CULVERT	PH	PH4	0	10	10
2015	2015-06-29	6	LOVELL	CULVERT	BL	BL3	0	2	0
2015	2015-06-29	6	LOVELL	CULVERT	BL	BL4	0	2	0
2015	2015-06-29	6	LOVELL	COTTONWOOD	BL	BL2	0	0	5
2015	2015-06-29	6	LOVELL	COTTONWOOD	BL	BL1	0	1	0
2015	2015-06-29	6	LOVELL	COTTONWOOD	PH	PH1	0	5	0
2015	2015-07-06	7	LOVELL	COTTONWOOD	PH	PH4	0	5	15
2015	2015-07-06	7	LOVELL	COTTONWOOD	PH	PH3	0	8	25
2015	2015-07-06	7	LOVELL	COTTONWOOD	PH	PH2	0	2	5
2015	2015-07-06	7	LOVELL	COTTONWOOD	PH	PH1	0	4	10
2015	2015-07-06	7	LOVELL	COTTONWOOD	BL	BL3	0	1	5
2015	2015-07-06	7	LOVELL	COTTONWOOD	BL	BL4	0	1	5
2015	2015-07-06	7	LOVELL	COTTONWOOD	BL	BL5	0	4	10
2015	2015-07-06	7	LOVELL	COTTONWOOD	BL	BL7	0	0	5
2015	2015-07-06	7	LOVELL	COTTONWOOD	BL	BL6	0	3	5
2015	2015-07-06	7	LOVELL	COTTONWOOD	PH	PH6	0	8	10
2015	2015-07-06	7	LOVELL	COTTONWOOD	PH	PH7	0	13	20
2015	2015-07-06	7	LOVELL	COTTONWOOD	BL	BL8	0	0	5
2015	2015-07-06	7	LOVELL	COTTONWOOD	PH	PH8	0	13	10
2015	2015-07-06	7	LOVELL	COTTONWOOD	PH	PH12	0	5	15
2015	2015-07-06	7	LOVELL	COTTONWOOD	BL	BL11	0	0	0
2015	2015-07-06	7	LOVELL	COTTONWOOD	PH	PH1	0	2	5
2015	2015-07-06	7	LOVELL	COTTONWOOD	BL	BL1	0	0	5
2015	2015-07-06	7	LOVELL	CULVERT	PH	PH3	0	0	5
2015	2015-07-06	7	LOVELL	CULVERT	PH	PH2	0	3	5
2015	2015-07-06	7	LOVELL	CULVERT	PH	PH1	0	2	10
2015	2015-07-06	7	LOVELL	CULVERT	BL	BL2	0	1	5
2015	2015-07-06	7	LOVELL	CULVERT	BL	BL1	0	1	5
2015	2015-07-06	7	LOVELL	CULVERT	PH	PH4	0	3	10
2015	2015-07-06	7	LOVELL	CULVERT	PH	PH5	0	0	5
2015	2015-07-06	7	LOVELL	CULVERT	PH	PH6	0	0	5
2015	2015-07-06	7	LOVELL	CULVERT	PH	PH7	0	0	5
2015	2015-07-06	7	LOVELL	CULVERT	BL	BL3	0	1	5
2015	2015-07-06	7	LOVELL	CULVERT	BL	BL4	0	1	5
2015	2015-07-06	7	LOVELL	CULVERT	BL	BL5	0	0	5
2015	2015-07-06	7	LOVELL	CULVERT	BL	BL7	0	3	5
2015	2015-07-06	7	LOVELL	CULVERT	PH	PH9	0	2	0
2015	2015-07-06	7	LOVELL	CULVERT	PH	PH8	0	0	5
2015	2015-07-06	7	LOVELL	CULVERT	BL	BL6	0	0	0
2015	2015-07-06	7	LOVELL	CULVERT	BL	BL8	0	0	5
2015	2015-07-06	7	LOVELL	CULVERT	PH	PH10	0	4	5
2015	2015-07-06	7	LOVELL	CULVERT	PH	PH11	0	3	5
2015	2015-07-06	7	LOVELL	CULVERT	BL	BL9	0	0	5
2015	2015-07-06	7	LOVELL	CULVERT	BL	BL10	0	0	5
2015	2015-07-06	7	LOVELL	CULVERT	PH	PH12	0	4	10
2015	2015-07-06	7	LOVELL	CULVERT	BL	BL11	0	0	5
2015	2015-07-06	7	LOVELL	CULVERT	BL	BL12	0	1	5
2015	2015-07-13	8	LOVELL	COTTONWOOD	PH	PH4	0	2	15
2015	2015-07-13	8	LOVELL	COTTONWOOD	PH	PH3	0	1	25
2015	2015-07-13	8	LOVELL	COTTONWOOD	PH	PH2	0	1	5
2015	2015-07-13	8	LOVELL	COTTONWOOD	PH	PH5	0	2	15
2015	2015-07-13	8	LOVELL	COTTONWOOD	BL	BL3	0	0	5
2015	2015-07-13	8	LOVELL	COTTONWOOD	BL	BL4	0	1	5
2015	2015-07-13	8	LOVELL	COTTONWOOD	BL	BL5	0	0	5
2015	2015-07-13	8	LOVELL	COTTONWOOD	BL	BL7	6	1	5
2015	2015-07-13	8	LOVELL	COTTONWOOD	BL	BL6	0	0	5
2015	2015-07-13	8	LOVELL	COTTONWOOD	PH	PH6	0	2	5
2015	2015-07-13	8	LOVELL	COTTONWOOD	PH	PH7	0	0	30
2015	2015-07-13	8	LOVELL	COTTONWOOD	BL	BL8	0	3	15
2015	2015-07-13	8	LOVELL	COTTONWOOD	PH	PH8	0	3	10
2015	2015-07-13	8	LOVELL	COTTONWOOD	PH	PH9	0	1	15
2015	2015-07-13	8	LOVELL	COTTONWOOD	BL	BL9	0	0	20
2015	2015-07-13	8	LOVELL	COTTONWOOD	PH	PH11	0	0	0
2015	2015-07-13	8	LOVELL	COTTONWOOD	PH	PH1	1	0	5
2015	2015-07-13	8	LOVELL	COTTONWOOD	BL	BL1	0	0	5
2015	2015-07-13	8	LOVELL	COTTONWOOD	BL	BL2	0	0	5
2015	2015-07-13	8	LOVELL	COTTONWOOD	BL	BL10	0	0	0
2015	2015-07-13	8	LOVELL	COTTONWOOD	PH	PH10	0	0	5
2015	2015-07-13	8	LOVELL	COTTONWOOD	PH	PH12	0	0	25
2015	2015-07-13	8	LOVELL	COTTONWOOD	BL	BL11	0	0	5
2015	2015-07-13	8	LOVELL	COTTONWOOD	BL	BL12	0	0	0
2015	2015-07-13	8	LOVELL	CULVERT	PH	PH3	0	0	5
2015	2015-07-13	8	LOVELL	CULVERT	PH	PH2	0	0	5
2015	2015-07-13	8	LOVELL	CULVERT	PH	PH1	1	0	5
2015	2015-07-13	8	LOVELL	CULVERT	BL	BL1	0	0	0
2015	2015-07-13	8	LOVELL	CULVERT	PH	PH4	0	1	10
2015	2015-07-13	8	LOVELL	CULVERT	BL	BL2	0	0	5
2015	2015-07-13	8	LOVELL	CULVERT	PH	PH6	1	1	10
2015	2015-07-13	8	LOVELL	CULVERT	PH	PH5	0	0	25
2015	2015-07-13	8	LOVELL	CULVERT	PH	PH7	0	1	0
2015	2015-07-13	8	LOVELL	CULVERT	BL	BL3	0	0	5
2015	2015-07-13	8	LOVELL	CULVERT	BL	BL5	0	0	5
2015	2015-07-13	8	LOVELL	CULVERT	BL	BL4	0	0	5
2015	2015-07-13	8	LOVELL	CULVERT	PH	PH8	0	0	5
2015	2015-07-13	8	LOVELL	CULVERT	BL	BL6	0	0	5
2015	2015-07-13	8	LOVELL	CULVERT	PH	PH9	2	0	10
2015	2015-07-13	8	LOVELL	CULVERT	BL	BL7	0	1	10
2015	2015-07-13	8	LOVELL	CULVERT	PH	PH10	2	1	15
2015	2015-07-13	8	LOVELL	CULVERT	BL	BL8	0	0	5
2015	2015-07-13	8	LOVELL	CULVERT	PH	PH11	1	2	15
2015	2015-07-13	8	LOVELL	CULVERT	BL	BL9	0	0	5
2015	2015-07-13	8	LOVELL	CULVERT	BL	BL10	0	0	5
2015	2015-07-13	8	LOVELL	CULVERT	PH	PH12	0	0	20
2015	2015-07-13	8	LOVELL	CULVERT	BL	BL11	0	0	5
2015	2015-07-13	8	LOVELL	CULVERT	BL	BL12	0	1	10
2015	2015-07-20	9	LOVELL	CULVERT	PH	PH3	0	0	6
2015	2015-07-20	9	LOVELL	CULVERT	PH	PH2	0	1	5
2015	2015-07-20	9	LOVELL	CULVERT	PH	PH1	3	0	10
2015	2015-07-20	9	LOVELL	CULVERT	BL	BL1	1	0	6
2015	2015-07-20	9	LOVELL	CULVERT	PH	PH4	4	0	10
2015	2015-07-20	9	LOVELL	CULVERT	BL	BL2	3	0	5
2015	2015-07-20	9	LOVELL	CULVERT	PH	PH5	10	0	30
2015	2015-07-20	9	LOVELL	CULVERT	PH	PH6	6	0	15
2015	2015-07-20	9	LOVELL	CULVERT	PH	PH7	4	0	10
2015	2015-07-20	9	LOVELL	CULVERT	BL	BL3	0	0	5
2015	2015-07-20	9	LOVELL	CULVERT	BL	BL5	0	0	5
2015	2015-07-20	9	LOVELL	CULVERT	BL	BL4	1	0	5
2015	2015-07-20	9	LOVELL	CULVERT	PH	PH8	2	0	5
2015	2015-07-20	9	LOVELL	CULVERT	BL	BL6	0	0	5
2015	2015-07-20	9	LOVELL	CULVERT	BL	BL7	8	0	5
2015	2015-07-20	9	LOVELL	CULVERT	PH	PH9	6	0	5
2015	2015-07-20	9	LOVELL	CULVERT	PH	PH10	4	0	10
2015	2015-07-20	9	LOVELL	CULVERT	BL	BL8	0	0	5
2015	2015-07-20	9	LOVELL	CULVERT	PH	PH11	4	0	10
2015	2015-07-20	9	LOVELL	CULVERT	BL	BL9	1	1	5
2015	2015-07-20	9	LOVELL	CULVERT	BL	BL10	0	0	5
2015	2015-07-20	9	LOVELL	CULVERT	PH	PH12	0	0	5
2015	2015-07-20	9	LOVELL	CULVERT	BL	BL11	2	2	10
2015	2015-07-20	9	LOVELL	CULVERT	BL	BL12	2	0	5
2015	2015-07-27	10	LOVELL	COTTONWOOD	PH	PH4	6	0	15
2015	2015-07-27	10	LOVELL	COTTONWOOD	PH	PH3	10	2	15
2015	2015-07-27	10	LOVELL	COTTONWOOD	PH	PH2	15	2	5
2015	2015-07-27	10	LOVELL	COTTONWOOD	PH	PH5	12	0	10
2015	2015-07-27	10	LOVELL	COTTONWOOD	BL	BL3	0	0	5
2015	2015-07-27	10	LOVELL	COTTONWOOD	BL	BL4	8	0	10
2015	2015-07-27	10	LOVELL	COTTONWOOD	BL	BL5	3	0	5
2015	2015-07-27	10	LOVELL	COTTONWOOD	BL	BL7	4	0	5
2015	2015-07-27	10	LOVELL	COTTONWOOD	BL	BL6	1	0	5
2015	2015-07-27	10	LOVELL	COTTONWOOD	PH	PH6	9	2	5
2015	2015-07-27	10	LOVELL	COTTONWOOD	BL	BL8	6	3	3
2015	2015-07-27	10	LOVELL	COTTONWOOD	PH	PH7	0	4	5
2015	2015-07-27	10	LOVELL	COTTONWOOD	PH	PH8	7	0	20
2015	2015-07-27	10	LOVELL	COTTONWOOD	PH	PH9	4	1	15
2015	2015-07-27	10	LOVELL	COTTONWOOD	BL	BL9	1	0	5
2015	2015-07-27	10	LOVELL	COTTONWOOD	BL	BL10	0	0	0
2015	2015-07-27	10	LOVELL	COTTONWOOD	PH	PH10	18	0	5
2015	2015-07-27	10	LOVELL	COTTONWOOD	PH	PH11	4	0	10
2015	2015-07-27	10	LOVELL	COTTONWOOD	BL	BL11	0	0	5
2015	2015-07-27	10	LOVELL	COTTONWOOD	BL	BL12	0	0	5
2015	2015-07-27	10	LOVELL	COTTONWOOD	PH	PH12	11	0	5
2015	2015-07-27	10	LOVELL	COTTONWOOD	PH	PH1	4	0	10
2015	2015-07-27	10	LOVELL	COTTONWOOD	BL	BL1	2	0	10
2015	2015-07-27	10	LOVELL	COTTONWOOD	BL	BL2	1	0	5
2015	2015-07-27	10	LOVELL	CULVERT	PH	PH3	0	0	5
2015	2015-07-27	10	LOVELL	CULVERT	PH	PH2	1	0	5
2015	2015-07-27	10	LOVELL	CULVERT	PH	PH1	2	0	5
2015	2015-07-27	10	LOVELL	CULVERT	BL	BL1	0	0	5
2015	2015-07-27	10	LOVELL	CULVERT	PH	PH4	4	0	5
2015	2015-07-27	10	LOVELL	CULVERT	BL	BL2	10	0	5
2015	2015-07-27	10	LOVELL	CULVERT	PH	PH5	0	0	10
2015	2015-07-27	10	LOVELL	CULVERT	PH	PH6	1	0	10
2015	2015-07-27	10	LOVELL	CULVERT	BL	BL3	5	0	5
2015	2015-07-27	10	LOVELL	CULVERT	BL	BL5	0	0	5
2015	2015-07-27	10	LOVELL	CULVERT	BL	BL4	1	0	5
2015	2015-07-27	10	LOVELL	CULVERT	PH	PH8	3	0	5
2015	2015-07-27	10	LOVELL	CULVERT	BL	BL6	0	0	5
2015	2015-07-27	10	LOVELL	CULVERT	BL	BL7	3	0	5
2015	2015-07-27	10	LOVELL	CULVERT	PH	PH9	3	1	5
2015	2015-07-27	10	LOVELL	CULVERT	BL	BL8	0	0	5
2015	2015-07-27	10	LOVELL	CULVERT	PH	PH10	7	0	10
2015	2015-07-27	10	LOVELL	CULVERT	PH	PH11	3	0	5
2015	2015-07-27	10	LOVELL	CULVERT	BL	BL9	0	0	6
2015	2015-07-27	10	LOVELL	CULVERT	BL	BL10	0	0	5
2015	2015-07-27	10	LOVELL	CULVERT	PH	PH12	3	0	5
2015	2015-07-27	10	LOVELL	CULVERT	BL	BL11	3	0	10
2015	2015-07-27	10	LOVELL	CULVERT	BL	BL12	8	0	10
2015	2015-07-27	10	LOVELL	CULVERT	PH	PH7	12	0	5
2015	2015-08-03	11	LOVELL	CULVERT	PH	PH1	0	2	5
2015	2015-08-03	11	LOVELL	CULVERT	PH	PH2	0	1	5
2015	2015-08-03	11	LOVELL	CULVERT	PH	PH3	0	1	10
2015	2015-08-03	11	LOVELL	CULVERT	BL	BL1	0	0	5
2015	2015-08-03	11	LOVELL	CULVERT	PH	PH4	3	0	10
2015	2015-08-03	11	LOVELL	CULVERT	BL	BL2	6	0	5
2015	2015-08-03	11	LOVELL	CULVERT	PH	PH5	0	11	30
2015	2015-08-03	11	LOVELL	CULVERT	PH	PH6	2	4	10
2015	2015-08-03	11	LOVELL	CULVERT	PH	PH7	3	9	15
2015	2015-08-03	11	LOVELL	CULVERT	BL	BL3	0	3	5
2015	2015-08-03	11	LOVELL	CULVERT	BL	BL5	1	1	5
2015	2015-08-03	11	LOVELL	CULVERT	BL	BL4	0	1	5
2015	2015-08-03	11	LOVELL	CULVERT	PH	PH8	0	0	5
2015	2015-08-03	11	LOVELL	CULVERT	BL	BL6	0	2	5
2015	2015-08-03	11	LOVELL	CULVERT	PH	PH9	0	4	15
2015	2015-08-03	11	LOVELL	CULVERT	BL	BL7	0	3	10
2015	2015-08-03	11	LOVELL	CULVERT	PH	PH10	0	13	25
2015	2015-08-03	11	LOVELL	CULVERT	BL	BL8	0	0	5
2015	2015-08-03	11	LOVELL	CULVERT	PH	PH11	5	0	10
2015	2015-08-03	11	LOVELL	CULVERT	BL	BL9	0	1	5
2015	2015-08-03	11	LOVELL	CULVERT	BL	BL10	0	2	5
2015	2015-08-03	11	LOVELL	CULVERT	PH	PH12	4	5	15
2015	2015-08-03	11	LOVELL	CULVERT	BL	BL11	10	0	10
2015	2015-08-03	11	LOVELL	CULVERT	BL	BL12	5	3	10
2015	2015-08-03	11	LOVELL	COTTONWOOD	PH	PH4	1	15	15
2015	2015-08-03	11	LOVELL	COTTONWOOD	PH	PH3	3	15	20
2015	2015-08-03	11	LOVELL	COTTONWOOD	PH	PH2	5	10	10
2015	2015-08-03	11	LOVELL	COTTONWOOD	PH	PH5	7	4	20
2015	2015-08-03	11	LOVELL	COTTONWOOD	BL	BL3	5	1	5
2015	2015-08-03	11	LOVELL	COTTONWOOD	BL	BL4	2	4	10
2015	2015-08-03	11	LOVELL	COTTONWOOD	BL	BL5	0	3	10
2015	2015-08-03	11	LOVELL	COTTONWOOD	BL	BL7	2	2	5
2015	2015-08-03	11	LOVELL	COTTONWOOD	BL	BL6	3	7	5
2015	2015-08-03	11	LOVELL	COTTONWOOD	PH	PH6	4	12	5
2015	2015-08-03	11	LOVELL	COTTONWOOD	PH	PH7	3	11	25
2015	2015-08-03	11	LOVELL	COTTONWOOD	BL	BL8	0	8	5
2015	2015-08-03	11	LOVELL	COTTONWOOD	PH	PH8	2	20	20
2015	2015-08-03	11	LOVELL	COTTONWOOD	PH	PH9	2	3	30
2015	2015-08-03	11	LOVELL	COTTONWOOD	BL	BL9	0	0	5
2015	2015-08-03	11	LOVELL	COTTONWOOD	BL	BL10	2	0	5
2015	2015-08-03	11	LOVELL	COTTONWOOD	PH	PH10	4	4	5
2015	2015-08-03	11	LOVELL	COTTONWOOD	PH	PH12	0	0	10
2015	2015-08-03	11	LOVELL	COTTONWOOD	BL	BL11	0	0	5
2015	2015-08-03	11	LOVELL	COTTONWOOD	BL	BL12	0	0	5
2015	2015-08-03	11	LOVELL	COTTONWOOD	PH	PH11	1	3	10
2015	2015-08-03	11	LOVELL	COTTONWOOD	PH	PH1	1	7	10
2015	2015-08-03	11	LOVELL	COTTONWOOD	BL	BL1	3	6	5
2015	2015-08-03	11	LOVELL	COTTONWOOD	BL	BL2	2	0	5
2015	2015-08-10	12	LOVELL	CULVERT	PH	PH3	0	3	15
2015	2015-08-10	12	LOVELL	CULVERT	PH	PH2	3	2	0
2015	2015-08-10	12	LOVELL	CULVERT	PH	PH1	1	3	20
2015	2015-08-10	12	LOVELL	CULVERT	BL	BL1	1	1	5
2015	2015-08-10	12	LOVELL	CULVERT	PH	PH4	2	9	15
2015	2015-08-10	12	LOVELL	CULVERT	BL	BL2	0	4	5
2015	2015-08-10	12	LOVELL	CULVERT	PH	PH5	6	5	40
2015	2015-08-10	12	LOVELL	CULVERT	PH	PH6	2	4	15
2015	2015-08-10	12	LOVELL	CULVERT	PH	PH7	0	3	5
2015	2015-08-10	12	LOVELL	CULVERT	BL	BL3	0	5	10
2015	2015-08-10	12	LOVELL	CULVERT	BL	BL5	0	0	5
2015	2015-08-10	12	LOVELL	CULVERT	BL	BL6	0	0	5
2015	2015-08-10	12	LOVELL	CULVERT	PH	PH8	1	6	15
2015	2015-08-10	12	LOVELL	CULVERT	BL	BL6	0	0	5
2015	2015-08-10	12	LOVELL	CULVERT	BL	BL7	2	6	60
2015	2015-08-10	12	LOVELL	CULVERT	PH	PH9	2	5	50
2015	2015-08-10	12	LOVELL	CULVERT	PH	PH10	0	17	60
2015	2015-08-10	12	LOVELL	CULVERT	BL	BL8	0	4	10
2015	2015-08-10	12	LOVELL	CULVERT	BL	BL9	2	1	5
2015	2015-08-10	12	LOVELL	CULVERT	PH	PH11	0	2	20
2015	2015-08-10	12	LOVELL	CULVERT	BL	BL10	0	0	10
2015	2015-08-10	12	LOVELL	CULVERT	PH	PH12	0	17	10
2015	2015-08-10	12	LOVELL	CULVERT	BL	BL11	4	3	20
2015	2015-08-10	12	LOVELL	CULVERT	BL	BL12	4	3	35
2015	2015-08-10	12	LOVELL	COTTONWOOD	PH	PH4	4	8	25
2015	2015-08-10	12	LOVELL	COTTONWOOD	PH	PH3	2	12	30
2015	2015-08-10	12	LOVELL	COTTONWOOD	PH	PH2	7	15	35
2015	2015-08-10	12	LOVELL	COTTONWOOD	PH	PH5	0	3	25
2015	2015-08-10	12	LOVELL	COTTONWOOD	BL	BL3	0	1	10
2015	2015-08-10	12	LOVELL	COTTONWOOD	BL	BL4	1	13	15
2015	2015-08-10	12	LOVELL	COTTONWOOD	BL	BL5	0	0	0
2015	2015-08-10	12	LOVELL	COTTONWOOD	BL	BL6	2	5	10
2015	2015-08-10	12	LOVELL	COTTONWOOD	BL	BL7	0	3	5
2015	2015-08-10	12	LOVELL	COTTONWOOD	PH	PH6	5	13	20
2015	2015-08-10	12	LOVELL	COTTONWOOD	BL	BL8	1	8	10
2015	2015-08-10	12	LOVELL	COTTONWOOD	PH	PH7	3	12	50
2015	2015-08-10	12	LOVELL	COTTONWOOD	PH	PH8	5	23	40
2015	2015-08-10	12	LOVELL	COTTONWOOD	PH	PH9	2	10	35
2015	2015-08-10	12	LOVELL	COTTONWOOD	BL	BL9	0	2	10
2015	2015-08-10	12	LOVELL	COTTONWOOD	BL	BL10	0	0	5
2015	2015-08-10	12	LOVELL	COTTONWOOD	PH	PH10	0	0	10
2015	2015-08-10	12	LOVELL	COTTONWOOD	PH	PH12	0	11	20
2015	2015-08-10	12	LOVELL	COTTONWOOD	BL	BL11	0	0	0
2015	2015-08-10	12	LOVELL	COTTONWOOD	BL	BL12	0	0	5
2015	2015-08-10	12	LOVELL	COTTONWOOD	PH	PH11	0	5	15
2015	2015-08-10	12	LOVELL	COTTONWOOD	PH	PH1	0	12	40
2015	2015-08-10	12	LOVELL	COTTONWOOD	BL	BL1	0	3	10
2015	2015-08-10	12	LOVELL	COTTONWOOD	BL	BL2	0	0	10
2015	2015-08-18	13	LOVELL	COTTONWOOD	PH	PH4	1	6	50
2015	2015-08-18	13	LOVELL	COTTONWOOD	PH	PH3	2	23	60
2015	2015-08-18	13	LOVELL	COTTONWOOD	PH	PH2	0	16	50
2015	2015-08-18	13	LOVELL	COTTONWOOD	PH	PH5	1	15	70
2015	2015-08-18	13	LOVELL	COTTONWOOD	BL	BL3	0	13	20
2015	2015-08-18	13	LOVELL	COTTONWOOD	BL	BL4	3	33	50
2015	2015-08-18	13	LOVELL	COTTONWOOD	BL	BL5	1	8	50
2015	2015-08-18	13	LOVELL	COTTONWOOD	BL	BL7	0	8	20
2015	2015-08-18	13	LOVELL	COTTONWOOD	BL	BL6	1	30	60
2015	2015-08-18	13	LOVELL	COTTONWOOD	PH	PH6	0	6	50
2015	2015-08-18	13	LOVELL	COTTONWOOD	PH	PH7	0	8	50
2015	2015-08-18	13	LOVELL	COTTONWOOD	BL	BL8	0	11	60
2015	2015-08-18	13	LOVELL	COTTONWOOD	PH	PH8	0	13	70
2015	2015-08-18	13	LOVELL	COTTONWOOD	PH	PH9	0	13	70
2015	2015-08-18	13	LOVELL	COTTONWOOD	BL	BL9	0	2	5
2015	2015-08-18	13	LOVELL	COTTONWOOD	BL	BL10	0	0	5
2015	2015-08-18	13	LOVELL	COTTONWOOD	PH	PH10	0	12	20
2015	2015-08-18	13	LOVELL	COTTONWOOD	PH	PH12	0	13	35
2015	2015-08-18	13	LOVELL	COTTONWOOD	BL	BL11	0	0	5
2015	2015-08-18	13	LOVELL	COTTONWOOD	BL	BL12	0	2	5
2015	2015-08-18	13	LOVELL	COTTONWOOD	PH	PH12	0	4	10
2015	2015-08-18	13	LOVELL	COTTONWOOD	PH	PH1	0	1	40
2015	2015-08-18	13	LOVELL	COTTONWOOD	BL	BL1	0	0	60
2015	2015-08-18	13	LOVELL	COTTONWOOD	BL	BL2	0	2	40
2015	2015-08-18	13	LOVELL	CULVERT	PH	PH3	0	3	15
2015	2015-08-18	13	LOVELL	CULVERT	PH	PH2	0	3	20
2015	2015-08-18	13	LOVELL	CULVERT	PH	PH1	0	2	20
2015	2015-08-18	13	LOVELL	CULVERT	BL	BL1	0	0	5
2015	2015-08-18	13	LOVELL	CULVERT	PH	PH4	0	6	15
2015	2015-08-18	13	LOVELL	CULVERT	BL	BL2	0	7	5
2015	2015-08-18	13	LOVELL	CULVERT	PH	PH5	0	10	40
2015	2015-08-18	13	LOVELL	CULVERT	PH	PH6	0	10	35
2015	2015-08-18	13	LOVELL	CULVERT	PH	PH7	0	16	15
2015	2015-08-18	13	LOVELL	CULVERT	BL	BL3	0	3	20
2015	2015-08-18	13	LOVELL	CULVERT	BL	BL5	0	0	5
2015	2015-08-18	13	LOVELL	CULVERT	BL	BL4	0	6	10
2015	2015-08-18	13	LOVELL	CULVERT	PH	PH8	0	5	0
2015	2015-08-18	13	LOVELL	CULVERT	BL	BL6	1	0	5
2015	2015-08-18	13	LOVELL	CULVERT	BL	BL7	0	1	35
2015	2015-08-18	13	LOVELL	CULVERT	PH	PH9	0	5	50
2015	2015-08-18	13	LOVELL	CULVERT	PH	PH10	0	8	40
2015	2015-08-18	13	LOVELL	CULVERT	BL	BL8	0	10	10
2015	2015-08-18	13	LOVELL	CULVERT	PH	PH11	0	18	35
2015	2015-08-18	13	LOVELL	CULVERT	BL	BL9	0	4	15
2015	2015-08-18	13	LOVELL	CULVERT	BL	BL10	0	4	5
2015	2015-08-18	13	LOVELL	CULVERT	PH	PH12	0	13	25
2015	2015-08-18	13	LOVELL	CULVERT	BL	BL11	0	8	15
2015	2015-08-18	13	LOVELL	CULVERT	BL	BL12	0	15	20
2015	2015-07-20	9	LOVELL	COTTONWOOD	PH	PH4	0	0	20
2015	2015-07-20	9	LOVELL	COTTONWOOD	PH	PH3	15	0	25
2015	2015-07-20	9	LOVELL	COTTONWOOD	PH	PH2	7	0	5
2015	2015-07-20	9	LOVELL	COTTONWOOD	PH	PH5	2	1	10
2015	2015-07-20	9	LOVELL	COTTONWOOD	BL	BL3	0	0	5
2015	2015-07-20	9	LOVELL	COTTONWOOD	BL	BL4	0	1	10
2015	2015-07-20	9	LOVELL	COTTONWOOD	BL	BL5	1	0	5
2015	2015-07-20	9	LOVELL	COTTONWOOD	BL	BL6	0	0	5
2015	2015-07-20	9	LOVELL	COTTONWOOD	BL	BL7	0	0	5
2015	2015-07-20	9	LOVELL	COTTONWOOD	PH	PH6	4	0	10
2015	2015-07-20	9	LOVELL	COTTONWOOD	PH	PH7	3	0	50
2015	2015-07-20	9	LOVELL	COTTONWOOD	BL	BL8	0	1	10
2015	2015-07-20	9	LOVELL	COTTONWOOD	PH	PH8	0	1	10
2015	2015-07-20	9	LOVELL	COTTONWOOD	PH	PH9	0	0	5
2015	2015-07-20	9	LOVELL	COTTONWOOD	BL	BL9	0	0	10
2015	2015-07-20	9	LOVELL	COTTONWOOD	BL	BL10	0	0	5
2015	2015-07-20	9	LOVELL	COTTONWOOD	PH	PH10	0	0	5
2015	2015-07-20	9	LOVELL	COTTONWOOD	PH	PH12	0	0	10
2015	2015-07-20	9	LOVELL	COTTONWOOD	BL	BL11	0	0	5
2015	2015-07-20	9	LOVELL	COTTONWOOD	BL	BL12	0	0	5
2015	2015-07-20	9	LOVELL	COTTONWOOD	PH	PH11	0	0	5
2015	2015-07-20	9	LOVELL	COTTONWOOD	PH	PH1	3	0	5
2015	2015-07-20	9	LOVELL	COTTONWOOD	BL	BL1	1	1	10
2015	2015-07-20	9	LOVELL	COTTONWOOD	BL	BL2	0	0	5
2015	2015-08-25	14	LOVELL	COTTONWOOD	PH	PH4	1	3	75
2015	2015-09-01	15	LOVELL	COTTONWOOD	PH	PH4	0	1	80
2015	2015-09-08	16	LOVELL	COTTONWOOD	PH	PH4	42	0	95
2015	2015-09-15	17	LOVELL	COTTONWOOD	PH	PH4	10	0	95
2015	2015-09-22	18	LOVELL	COTTONWOOD	PH	PH4	1	0	100
2015	2015-09-29	19	LOVELL	COTTONWOOD	PH	PH4	0	0	100
2015	2015-08-25	14	LOVELL	COTTONWOOD	PH	PH3	1	10	75
2015	2015-09-01	15	LOVELL	COTTONWOOD	PH	PH3	13	4	85
2015	2015-09-08	16	LOVELL	COTTONWOOD	PH	PH3	25	1	95
2015	2015-09-15	17	LOVELL	COTTONWOOD	PH	PH3	5	0	100
2015	2015-09-22	18	LOVELL	COTTONWOOD	PH	PH3	0	0	100
2015	2015-09-29	19	LOVELL	COTTONWOOD	PH	PH3	0	0	100
2015	2015-08-25	14	LOVELL	COTTONWOOD	PH	PH2	0	4	65
2015	2015-09-01	15	LOVELL	COTTONWOOD	PH	PH2	7	1	60
2015	2015-09-08	16	LOVELL	COTTONWOOD	PH	PH2	32	0	80
2015	2015-09-15	17	LOVELL	COTTONWOOD	PH	PH2	2	0	100
2015	2015-09-22	18	LOVELL	COTTONWOOD	PH	PH2	0	0	100
2015	2015-09-29	19	LOVELL	COTTONWOOD	PH	PH2	0	0	100
2015	2015-08-25	14	LOVELL	COTTONWOOD	PH	PH5	0	8	85
2015	2015-09-01	15	LOVELL	COTTONWOOD	PH	PH5	9	0	80
2015	2015-09-08	16	LOVELL	COTTONWOOD	PH	PH5	35	0	85
2015	2015-09-15	17	LOVELL	COTTONWOOD	PH	PH5	2	0	80
2015	2015-09-22	18	LOVELL	COTTONWOOD	PH	PH5	6	0	90
2015	2015-09-29	19	LOVELL	COTTONWOOD	PH	PH5	0	0	95
2015	2015-08-25	14	LOVELL	COTTONWOOD	BL	BL3	1	25	15
2015	2015-09-01	15	LOVELL	COTTONWOOD	BL	BL3	0	5	40
2015	2015-09-08	16	LOVELL	COTTONWOOD	BL	BL3	2	0	35
2015	2015-09-15	17	LOVELL	COTTONWOOD	BL	BL3	33	0	30
2015	2015-09-22	18	LOVELL	COTTONWOOD	BL	BL3	36	0	70
2015	2015-09-29	19	LOVELL	COTTONWOOD	BL	BL3	0	0	75
2015	2015-08-25	14	LOVELL	COTTONWOOD	BL	BL4	0	7	40
2015	2015-09-01	15	LOVELL	COTTONWOOD	BL	BL4	2	1	45
2015	2015-09-08	16	LOVELL	COTTONWOOD	BL	BL4	30	0	60
2015	2015-09-15	17	LOVELL	COTTONWOOD	BL	BL4	9	0	55
2015	2015-09-22	18	LOVELL	COTTONWOOD	BL	BL4	0	0	70
2015	2015-09-29	19	LOVELL	COTTONWOOD	BL	BL4	0	0	70
2015	2015-08-25	14	LOVELL	COTTONWOOD	BL	BL5	0	6	75
2015	2015-09-01	15	LOVELL	COTTONWOOD	BL	BL5	0	2	80
2015	2015-09-08	16	LOVELL	COTTONWOOD	BL	BL5	60	1	85
2015	2015-09-15	17	LOVELL	COTTONWOOD	BL	BL5	12	0	95
2015	2015-09-22	18	LOVELL	COTTONWOOD	BL	BL5	0	0	90
2015	2015-09-29	19	LOVELL	COTTONWOOD	BL	BL5	0	0	95
2015	2015-08-25	14	LOVELL	COTTONWOOD	BL	BL7	0	4	20
2015	2015-09-01	15	LOVELL	COTTONWOOD	BL	BL7	1	2	25
2015	2015-09-08	16	LOVELL	COTTONWOOD	BL	BL7	16	0	45
2015	2015-09-15	17	LOVELL	COTTONWOOD	BL	BL7	2	0	60
2015	2015-09-22	18	LOVELL	COTTONWOOD	BL	BL7	0	0	80
2015	2015-09-29	19	LOVELL	COTTONWOOD	BL	BL7	0	0	85
2015	2015-08-25	14	LOVELL	COTTONWOOD	BL	BL6	0	4	80
2015	2015-09-01	15	LOVELL	COTTONWOOD	BL	BL6	1	2	90
2015	2015-09-08	16	LOVELL	COTTONWOOD	BL	BL6	10	0	95
2015	2015-09-15	17	LOVELL	COTTONWOOD	BL	BL6	0	0	90
2015	2015-09-22	18	LOVELL	COTTONWOOD	BL	BL6	0	0	100
2015	2015-09-29	19	LOVELL	COTTONWOOD	BL	BL6	0	0	100
2015	2015-08-25	14	LOVELL	COTTONWOOD	PH	PH6	0	12	70
2015	2015-09-01	15	LOVELL	COTTONWOOD	PH	PH6	9	3	75
2015	2015-09-08	16	LOVELL	COTTONWOOD	PH	PH6	16	0	90
2015	2015-09-15	17	LOVELL	COTTONWOOD	PH	PH6	8	0	90
2015	2015-09-22	18	LOVELL	COTTONWOOD	PH	PH6	15	0	95
2015	2015-09-29	19	LOVELL	COTTONWOOD	PH	PH6	0	0	100
2015	2015-08-25	14	LOVELL	COTTONWOOD	PH	PH7	0	10	85
2015	2015-09-01	15	LOVELL	COTTONWOOD	PH	PH7	13	3	95
2015	2015-09-08	16	LOVELL	COTTONWOOD	PH	PH7	38	0	95
2015	2015-09-15	17	LOVELL	COTTONWOOD	PH	PH7	12	0	90
2015	2015-09-22	18	LOVELL	COTTONWOOD	PH	PH7	10	0	95
2015	2015-09-29	19	LOVELL	COTTONWOOD	PH	PH7	0	0	95
2015	2015-08-25	14	LOVELL	COTTONWOOD	BL	BL8	2	11	55
2015	2015-09-01	15	LOVELL	COTTONWOOD	BL	BL8	5	3	70
2015	2015-09-08	16	LOVELL	COTTONWOOD	BL	BL8	21	0	80
2015	2015-09-15	17	LOVELL	COTTONWOOD	BL	BL8	5	0	90
2015	2015-09-22	18	LOVELL	COTTONWOOD	BL	BL8	0	0	100
2015	2015-09-29	19	LOVELL	COTTONWOOD	BL	BL8	0	0	100
2015	2015-08-25	14	LOVELL	COTTONWOOD	PH	PH8	1	4	90
2015	2015-09-01	15	LOVELL	COTTONWOOD	PH	PH8	8	1	90
2015	2015-09-08	16	LOVELL	COTTONWOOD	PH	PH8	13	0	90
2015	2015-09-15	17	LOVELL	COTTONWOOD	PH	PH8	15	0	95
2015	2015-09-22	18	LOVELL	COTTONWOOD	PH	PH8	12	0	100
2015	2015-09-29	19	LOVELL	COTTONWOOD	PH	PH8	0	0	100
2015	2015-08-25	14	LOVELL	COTTONWOOD	PH	PH9	6	6	25
2015	2015-09-01	15	LOVELL	COTTONWOOD	PH	PH9	15	1	35
2015	2015-09-08	16	LOVELL	COTTONWOOD	PH	PH9	15	0	30
2015	2015-09-15	17	LOVELL	COTTONWOOD	PH	PH9	53	0	35
2015	2015-09-22	18	LOVELL	COTTONWOOD	PH	PH9	18	0	45
2015	2015-09-29	19	LOVELL	COTTONWOOD	PH	PH9	0	0	50
2015	2015-08-25	14	LOVELL	COTTONWOOD	BL	BL9	0	3	15
2015	2015-09-01	15	LOVELL	COTTONWOOD	BL	BL9	0	0	15
2015	2015-09-08	16	LOVELL	COTTONWOOD	BL	BL9	0	0	15
2015	2015-09-15	17	LOVELL	COTTONWOOD	BL	BL9	1	0	15
2015	2015-09-22	18	LOVELL	COTTONWOOD	BL	BL9	0	0	10
2015	2015-09-29	19	LOVELL	COTTONWOOD	BL	BL9	0	0	10
2015	2015-08-25	14	LOVELL	COTTONWOOD	BL	BL10	0	3	5
2015	2015-09-01	15	LOVELL	COTTONWOOD	BL	BL10	1	0	5
2015	2015-09-08	16	LOVELL	COTTONWOOD	BL	BL10	0	0	5
2015	2015-09-15	17	LOVELL	COTTONWOOD	BL	BL10	5	0	5
2015	2015-09-22	18	LOVELL	COTTONWOOD	BL	BL10	0	0	10
2015	2015-09-29	19	LOVELL	COTTONWOOD	BL	BL10	0	0	10
2015	2015-08-25	14	LOVELL	COTTONWOOD	PH	PH10	0	8	40
2015	2015-09-01	15	LOVELL	COTTONWOOD	PH	PH10	4	0	40
2015	2015-09-08	16	LOVELL	COTTONWOOD	PH	PH10	14	0	40
2015	2015-09-15	17	LOVELL	COTTONWOOD	PH	PH10	95	0	45
2015	2015-09-22	18	LOVELL	COTTONWOOD	PH	PH10	21	0	65
2015	2015-09-29	19	LOVELL	COTTONWOOD	PH	PH10	0	0	70
2015	2015-08-25	14	LOVELL	COTTONWOOD	PH	PH12	0	12	55
2015	2015-09-01	15	LOVELL	COTTONWOOD	PH	PH12	0	0	50
2015	2015-09-08	16	LOVELL	COTTONWOOD	PH	PH12	10	1	55
2015	2015-09-15	17	LOVELL	COTTONWOOD	PH	PH12	5	0	45
2015	2015-09-22	18	LOVELL	COTTONWOOD	PH	PH12	7	0	40
2015	2015-09-29	19	LOVELL	COTTONWOOD	PH	PH12	0	0	40
2015	2015-08-25	14	LOVELL	COTTONWOOD	BL	BL11	0	0	10
2015	2015-09-01	15	LOVELL	COTTONWOOD	BL	BL11	0	0	10
2015	2015-09-08	16	LOVELL	COTTONWOOD	BL	BL11	0	0	5
2015	2015-09-15	17	LOVELL	COTTONWOOD	BL	BL11	0	0	5
2015	2015-09-22	18	LOVELL	COTTONWOOD	BL	BL11	0	0	5
2015	2015-09-29	19	LOVELL	COTTONWOOD	BL	BL11	0	0	5
2015	2015-08-25	14	LOVELL	COTTONWOOD	BL	BL12	0	4	10
2015	2015-09-01	15	LOVELL	COTTONWOOD	BL	BL12	0	1	10
2015	2015-09-08	16	LOVELL	COTTONWOOD	BL	BL12	0	0	5
2015	2015-09-15	17	LOVELL	COTTONWOOD	BL	BL12	1	0	5
2015	2015-09-22	18	LOVELL	COTTONWOOD	BL	BL12	0	0	5
2015	2015-09-29	19	LOVELL	COTTONWOOD	BL	BL12	0	0	5
2015	2015-08-25	14	LOVELL	COTTONWOOD	PH	PH11	0	5	30
2015	2015-09-01	15	LOVELL	COTTONWOOD	PH	PH11	6	0	30
2015	2015-09-08	16	LOVELL	COTTONWOOD	PH	PH11	9	0	25
2015	2015-09-15	17	LOVELL	COTTONWOOD	PH	PH11	3	0	20
2015	2015-09-22	18	LOVELL	COTTONWOOD	PH	PH11	0	0	25
2015	2015-09-29	19	LOVELL	COTTONWOOD	PH	PH11	0	0	20
2015	2015-08-25	14	LOVELL	COTTONWOOD	PH	PH1	2	3	50
2015	2015-09-01	15	LOVELL	COTTONWOOD	PH	PH1	3	0	50
2015	2015-09-08	16	LOVELL	COTTONWOOD	PH	PH1	15	0	50
2015	2015-09-15	17	LOVELL	COTTONWOOD	PH	PH1	13	0	60
2015	2015-09-22	18	LOVELL	COTTONWOOD	PH	PH1	4	0	95
2015	2015-09-29	19	LOVELL	COTTONWOOD	PH	PH1	0	0	95
2015	2015-08-25	14	LOVELL	COTTONWOOD	BL	BL1	0	2	70
2015	2015-09-01	15	LOVELL	COTTONWOOD	BL	BL1	3	1	65
2015	2015-09-08	16	LOVELL	COTTONWOOD	BL	BL1	3	0	60
2015	2015-09-15	17	LOVELL	COTTONWOOD	BL	BL1	10	0	70
2015	2015-09-22	18	LOVELL	COTTONWOOD	BL	BL1	0	0	100
2015	2015-09-29	19	LOVELL	COTTONWOOD	BL	BL1	0	0	100
2015	2015-08-25	14	LOVELL	COTTONWOOD	BL	BL2	0	8	50
2015	2015-09-01	15	LOVELL	COTTONWOOD	BL	BL2	0	0	45
2015	2015-09-08	16	LOVELL	COTTONWOOD	BL	BL2	0	0	40
2015	2015-09-15	17	LOVELL	COTTONWOOD	BL	BL2	3	0	70
2015	2015-09-22	18	LOVELL	COTTONWOOD	BL	BL2	0	0	95
2015	2015-09-29	19	LOVELL	COTTONWOOD	BL	BL2	0	0	95
2015	2015-08-25	14	LOVELL	CULVERT	PH	PH3	0	3	25
2015	2015-09-01	15	LOVELL	CULVERT	PH	PH3	0	5	25
2015	2015-09-08	16	LOVELL	CULVERT	PH	PH3	1	1	25
2015	2015-09-15	17	LOVELL	CULVERT	PH	PH3	15	0	20
2015	2015-09-22	18	LOVELL	CULVERT	PH	PH3	12	0	25
2015	2015-09-29	19	LOVELL	CULVERT	PH	PH3	0	0	25
2015	2015-08-25	14	LOVELL	CULVERT	PH	PH2	0	8	20
2015	2015-09-01	15	LOVELL	CULVERT	PH	PH2	1	2	20
2015	2015-09-08	16	LOVELL	CULVERT	PH	PH2	2	1	15
2015	2015-09-15	17	LOVELL	CULVERT	PH	PH2	0	0	15
2015	2015-09-22	18	LOVELL	CULVERT	PH	PH2	0	0	15
2015	2015-09-29	19	LOVELL	CULVERT	PH	PH2	0	0	15
2015	2015-08-25	14	LOVELL	CULVERT	PH	PH1	0	2	10
2015	2015-09-01	15	LOVELL	CULVERT	PH	PH1	0	1	10
2015	2015-09-08	16	LOVELL	CULVERT	PH	PH1	0	0	10
2015	2015-09-15	17	LOVELL	CULVERT	PH	PH1	2	0	5
2015	2015-09-22	18	LOVELL	CULVERT	PH	PH1	0	0	5
2015	2015-09-29	19	LOVELL	CULVERT	PH	PH1	0	0	5
2015	2015-08-25	14	LOVELL	CULVERT	BL	BL1	0	1	5
2015	2015-09-01	15	LOVELL	CULVERT	BL	BL1	0	0	5
2015	2015-09-08	16	LOVELL	CULVERT	BL	BL1	0	0	5
2015	2015-09-15	17	LOVELL	CULVERT	BL	BL1	0	0	5
2015	2015-09-22	18	LOVELL	CULVERT	BL	BL1	6	0	5
2015	2015-09-29	19	LOVELL	CULVERT	BL	BL1	0	0	5
2015	2015-08-25	14	LOVELL	CULVERT	PH	PH4	0	9	25
2015	2015-09-01	15	LOVELL	CULVERT	PH	PH4	0	3	25
2015	2015-09-08	16	LOVELL	CULVERT	PH	PH4	9	1	25
2015	2015-09-15	17	LOVELL	CULVERT	PH	PH4	8	0	20
2015	2015-09-22	18	LOVELL	CULVERT	PH	PH4	0	0	25
2015	2015-09-29	19	LOVELL	CULVERT	PH	PH4	0	0	20
2015	2015-08-25	14	LOVELL	CULVERT	BL	BL2	0	3	10
2015	2015-09-01	15	LOVELL	CULVERT	BL	BL2	0	5	10
2015	2015-09-08	16	LOVELL	CULVERT	BL	BL2	1	1	10
2015	2015-09-15	17	LOVELL	CULVERT	BL	BL2	0	0	10
2015	2015-09-22	18	LOVELL	CULVERT	BL	BL2	0	0	5
2015	2015-09-29	19	LOVELL	CULVERT	BL	BL2	0	0	5
2015	2015-08-25	14	LOVELL	CULVERT	PH	PH5	0	9	40
2015	2015-09-01	15	LOVELL	CULVERT	PH	PH5	2	9	45
2015	2015-09-08	16	LOVELL	CULVERT	PH	PH5	4	1	55
2015	2015-09-15	17	LOVELL	CULVERT	PH	PH5	20	0	55
2015	2015-09-22	18	LOVELL	CULVERT	PH	PH5	18	0	60
2015	2015-09-29	19	LOVELL	CULVERT	PH	PH5	0	0	55
2015	2015-08-25	14	LOVELL	CULVERT	PH	PH6	0	10	35
2015	2015-09-01	15	LOVELL	CULVERT	PH	PH6	7	12	40
2015	2015-09-08	16	LOVELL	CULVERT	PH	PH6	2	0	40
2015	2015-09-15	17	LOVELL	CULVERT	PH	PH6	8	0	35
2015	2015-09-22	18	LOVELL	CULVERT	PH	PH6	10	0	40
2015	2015-09-29	19	LOVELL	CULVERT	PH	PH6	0	0	40
2015	2015-08-25	14	LOVELL	CULVERT	PH	PH7	0	10	30
2015	2015-09-01	15	LOVELL	CULVERT	PH	PH7	2	7	30
2015	2015-09-08	16	LOVELL	CULVERT	PH	PH7	4	2	30
2015	2015-09-15	17	LOVELL	CULVERT	PH	PH7	8	0	35
2015	2015-09-22	18	LOVELL	CULVERT	PH	PH7	6	0	40
2015	2015-09-29	19	LOVELL	CULVERT	PH	PH7	0	0	45
2015	2015-08-25	14	LOVELL	CULVERT	BL	BL3	0	2	40
2015	2015-09-01	15	LOVELL	CULVERT	BL	BL3	0	2	30
2015	2015-09-08	16	LOVELL	CULVERT	BL	BL3	0	0	25
2015	2015-09-15	17	LOVELL	CULVERT	BL	BL3	8	0	20
2015	2015-09-22	18	LOVELL	CULVERT	BL	BL3	5	0	15
2015	2015-09-29	19	LOVELL	CULVERT	BL	BL3	0	0	10
2015	2015-08-25	14	LOVELL	CULVERT	BL	BL4	1	2	10
2015	2015-09-01	15	LOVELL	CULVERT	BL	BL4	0	0	10
2015	2015-09-08	16	LOVELL	CULVERT	BL	BL4	5	1	10
2015	2015-09-15	17	LOVELL	CULVERT	BL	BL4	2	0	15
2015	2015-09-22	18	LOVELL	CULVERT	BL	BL4	0	0	15
2015	2015-09-29	19	LOVELL	CULVERT	BL	BL4	0	0	15
2015	2015-08-25	14	LOVELL	CULVERT	BL	BL5	0	0	5
2015	2015-09-01	15	LOVELL	CULVERT	BL	BL5	0	0	5
2015	2015-09-08	16	LOVELL	CULVERT	BL	BL5	0	0	5
2015	2015-09-15	17	LOVELL	CULVERT	BL	BL5	0	0	5
2015	2015-09-22	18	LOVELL	CULVERT	BL	BL5	0	0	5
2015	2015-09-29	19	LOVELL	CULVERT	BL	BL5	0	0	5
2015	2015-08-25	14	LOVELL	CULVERT	PH	PH8	0	0	10
2015	2015-09-01	15	LOVELL	CULVERT	PH	PH8	0	0	20
2015	2015-09-08	16	LOVELL	CULVERT	PH	PH8	0	0	25
2015	2015-09-15	17	LOVELL	CULVERT	PH	PH8	0	0	15
2015	2015-09-22	18	LOVELL	CULVERT	PH	PH8	0	0	10
2015	2015-09-29	19	LOVELL	CULVERT	PH	PH8	0	0	10
2015	2015-08-25	14	LOVELL	CULVERT	BL	BL7	1	8	40
2015	2015-09-01	15	LOVELL	CULVERT	BL	BL7	13	2	40
2015	2015-09-08	16	LOVELL	CULVERT	BL	BL7	36	0	55
2015	2015-09-15	17	LOVELL	CULVERT	BL	BL7	6	0	50
2015	2015-09-22	18	LOVELL	CULVERT	BL	BL7	8	0	50
2015	2015-09-29	19	LOVELL	CULVERT	BL	BL7	0	0	50
2015	2015-08-25	14	LOVELL	CULVERT	BL	BL6	0	0	5
2015	2015-09-01	15	LOVELL	CULVERT	BL	BL6	0	0	5
2015	2015-09-08	16	LOVELL	CULVERT	BL	BL6	0	0	5
2015	2015-09-15	17	LOVELL	CULVERT	BL	BL6	0	0	5
2015	2015-09-22	18	LOVELL	CULVERT	BL	BL6	0	0	5
2015	2015-09-29	19	LOVELL	CULVERT	BL	BL6	0	0	5
2015	2015-08-25	14	LOVELL	CULVERT	PH	PH9	0	3	70
2015	2015-09-01	15	LOVELL	CULVERT	PH	PH9	9	1	60
2015	2015-09-08	16	LOVELL	CULVERT	PH	PH9	24	0	70
2015	2015-09-15	17	LOVELL	CULVERT	PH	PH9	5	0	60
2015	2015-09-22	18	LOVELL	CULVERT	PH	PH9	10	0	65
2015	2015-09-29	19	LOVELL	CULVERT	PH	PH9	0	0	70
2015	2015-08-25	14	LOVELL	CULVERT	PH	PH10	0	8	60
2015	2015-09-01	15	LOVELL	CULVERT	PH	PH10	2	7	80
2015	2015-09-08	16	LOVELL	CULVERT	PH	PH10	26	0	80
2015	2015-09-15	17	LOVELL	CULVERT	PH	PH10	36	0	80
2015	2015-09-22	18	LOVELL	CULVERT	PH	PH10	35	0	85
2015	2015-09-29	19	LOVELL	CULVERT	PH	PH10	0	0	90
2015	2015-08-25	14	LOVELL	CULVERT	BL	BL8	0	6	20
2015	2015-09-01	15	LOVELL	CULVERT	BL	BL8	2	2	25
2015	2015-09-08	16	LOVELL	CULVERT	BL	BL8	3	0	20
2015	2015-09-15	17	LOVELL	CULVERT	BL	BL8	6	0	25
2015	2015-09-22	18	LOVELL	CULVERT	BL	BL8	4	0	25
2015	2015-09-29	19	LOVELL	CULVERT	BL	BL8	0	0	25
2015	2015-08-25	14	LOVELL	CULVERT	PH	PH11	0	16	60
2015	2015-09-01	15	LOVELL	CULVERT	PH	PH11	23	12	70
2015	2015-09-08	16	LOVELL	CULVERT	PH	PH11	43	0	65
2015	2015-09-15	17	LOVELL	CULVERT	PH	PH11	36	0	85
2015	2015-09-22	18	LOVELL	CULVERT	PH	PH11	0	0	90
2015	2015-09-29	19	LOVELL	CULVERT	PH	PH11	0	0	90
2015	2015-08-25	14	LOVELL	CULVERT	BL	BL9	1	4	15
2015	2015-09-01	15	LOVELL	CULVERT	BL	BL9	0	4	20
2015	2015-09-08	16	LOVELL	CULVERT	BL	BL9	0	0	20
2015	2015-09-15	17	LOVELL	CULVERT	BL	BL9	5	0	15
2015	2015-09-22	18	LOVELL	CULVERT	BL	BL9	3	0	15
2015	2015-09-29	19	LOVELL	CULVERT	BL	BL9	0	0	15
2015	2015-08-25	14	LOVELL	CULVERT	BL	BL10	0	2	5
2015	2015-09-01	15	LOVELL	CULVERT	BL	BL10	1	2	5
2015	2015-09-08	16	LOVELL	CULVERT	BL	BL10	3	0	20
2015	2015-09-15	17	LOVELL	CULVERT	BL	BL10	3	0	20
2015	2015-09-22	18	LOVELL	CULVERT	BL	BL10	3	0	20
2015	2015-09-29	19	LOVELL	CULVERT	BL	BL10	0	0	25
2015	2015-08-25	14	LOVELL	CULVERT	BL	BL11	0	6	30
2015	2015-09-01	15	LOVELL	CULVERT	BL	BL11	1	3	35
2015	2015-09-08	16	LOVELL	CULVERT	BL	BL11	1	0	45
2015	2015-09-15	17	LOVELL	CULVERT	BL	BL11	12	0	50
2015	2015-09-22	18	LOVELL	CULVERT	BL	BL11	8	0	50
2015	2015-09-29	19	LOVELL	CULVERT	BL	BL11	6	0	50
2015	2015-08-25	14	LOVELL	CULVERT	BL	BL12	0	4	40
2015	2015-09-01	15	LOVELL	CULVERT	BL	BL12	0	0	40
2015	2015-09-08	16	LOVELL	CULVERT	BL	BL12	13	9	60
2015	2015-09-15	17	LOVELL	CULVERT	BL	BL12	6	0	50
2015	2015-09-22	18	LOVELL	CULVERT	BL	BL12	6	0	50
2015	2015-09-29	19	LOVELL	CULVERT	BL	BL12	0	0	55
2015	2015-08-25	14	LOVELL	CULVERT	PH	PH12	0	14	35
2015	2015-09-01	15	LOVELL	CULVERT	PH	PH12	2	8	60
2015	2015-09-08	16	LOVELL	CULVERT	PH	PH12	14	4	65
2015	2015-09-15	17	LOVELL	CULVERT	PH	PH12	17	0	75
2015	2015-09-22	18	LOVELL	CULVERT	PH	PH12	0	0	80
2015	2015-09-29	19	LOVELL	CULVERT	PH	PH12	0	0	85

## Sheet: Dieback
YEAR	SITE	TREATMENT	REP	MORTALITY
2015	CULVERT	PH	PH3	100
2015	CULVERT	PH	PH2	75
2015	CULVERT	PH	PH1	100
2015	CULVERT	BL	BL1	100
2015	CULVERT	BL	BL2	100
2015	CULVERT	PH	PH5	100
2015	CULVERT	PH	PH6	50
2015	CULVERT	PH	PH7	90
2015	CULVERT	BL	BL3	60
2015	CULVERT	BL	BL4	60
2015	CULVERT	BL	BL5	75
2015	CULVERT	PH	PH8	70
2015	CULVERT	BL	BL6	50
2015	CULVERT	PH	PH9	95
2015	CULVERT	BL	BL7	25
2015	CULVERT	BL	BL8	40
2015	CULVERT	PH	PH10	100
2015	CULVERT	PH	PH11	100
2015	CULVERT	BL	BL9	80
2015	CULVERT	BL	BL10	60
2015	CULVERT	PH	PH12	100
2015	CULVERT	BL	BL11	40
2015	CULVERT	BL	BL12	30
2015	CULVERT	PH	PH4	70
2015	COTTONWOOD	PH	PH4	50
2015	COTTONWOOD	PH	PH3	60
2015	COTTONWOOD	PH	PH2	100
2015	COTTONWOOD	PH	PH5	95
2015	COTTONWOOD	BL	BL3	50
2015	COTTONWOOD	BL	BL4	95
2015	COTTONWOOD	BL	BL5	50
2015	COTTONWOOD	BL	BL6	100
2015	COTTONWOOD	BL	BL7	80
2015	COTTONWOOD	PH	PH6	95
2015	COTTONWOOD	PH	PH7	100
2015	COTTONWOOD	BL	BL8	100
2015	COTTONWOOD	PH	PH8	80
2015	COTTONWOOD	BL	BL9	10
2015	COTTONWOOD	PH	PH9	95
2015	COTTONWOOD	BL	BL10	100
2015	COTTONWOOD	PH	PH10	60
2015	COTTONWOOD	PH	PH12	75
2015	COTTONWOOD	BL	BL12	100
2015	COTTONWOOD	BL	BL11	50
2015	COTTONWOOD	PH	PH11	95
2015	COTTONWOOD	PH	PH1	100
2015	COTTONWOOD	BL	BL1	30
2015	COTTONWOOD	BL	BL2	50
2016	CULVERT	PH	PH3	90
2016	CULVERT	PH	PH2	30
2016	CULVERT	PH	PH1	40
2016	CULVERT	BL	BL1	20
2016	CULVERT	BL	BL2	10
2016	CULVERT	PH	PH5	50
2016	CULVERT	PH	PH6	30
2016	CULVERT	PH	PH7	100
2016	CULVERT	BL	BL3	20
2016	CULVERT	BL	BL4	40
2016	CULVERT	BL	BL5	70
2016	CULVERT	PH	PH8	100
2016	CULVERT	BL	BL6	20
2016	CULVERT	PH	PH9	100
2016	CULVERT	BL	BL7	30
2016	CULVERT	BL	BL8	10
2016	CULVERT	PH	PH10	40
2016	CULVERT	PH	PH11	60
2016	CULVERT	BL	BL9	60
2016	CULVERT	BL	BL10	50
2016	CULVERT	PH	PH12	50
2016	CULVERT	BL	BL11	40
2016	CULVERT	BL	BL12	40
2016	CULVERT	PH	PH4	60
2016	COTTONWOOD	PH	PH4	50
2016	COTTONWOOD	PH	PH3	30
2016	COTTONWOOD	PH	PH2	40
2016	COTTONWOOD	PH	PH5	60
2016	COTTONWOOD	BL	BL3	20
2016	COTTONWOOD	BL	BL4	30
2016	COTTONWOOD	BL	BL5	40
2016	COTTONWOOD	BL	BL6	20
2016	COTTONWOOD	BL	BL7	30
2016	COTTONWOOD	PH	PH6	60
2016	COTTONWOOD	PH	PH7	70
2016	COTTONWOOD	BL	BL8	10
2016	COTTONWOOD	PH	PH8	20
2016	COTTONWOOD	BL	BL9	10
2016	COTTONWOOD	PH	PH9	10
2016	COTTONWOOD	BL	BL10	10
2016	COTTONWOOD	PH	PH10	30
2016	COTTONWOOD	PH	PH12	40
2016	COTTONWOOD	BL	BL12	0
2016	COTTONWOOD	BL	BL11	10
2016	COTTONWOOD	PH	PH11	30
2016	COTTONWOOD	PH	PH1	70
2016	COTTONWOOD	BL	BL1	10
2016	COTTONWOOD	BL	BL2	30

## Sheet: Volume
YEAR	Site	TREATMENT	REP	VOLUME
2014	COTTONWOOD	PH	PH4	36.75
2014	COTTONWOOD	PH	PH3	24.0625
2014	COTTONWOOD	PH	PH2	36.9688
2014	COTTONWOOD	PH	PH5	45.5
2014	COTTONWOOD	BL	BL4	36.5625
2014	COTTONWOOD	BL	BL3	37.9688
2014	COTTONWOOD	BL	BL5	24.75
2014	COTTONWOOD	BL	BL6	50
2014	COTTONWOOD	BL	BL7	11.25
2014	COTTONWOOD	PH	PH6	150.938
2014	COTTONWOOD	PH	PH7	31.2812
2014	COTTONWOOD	BL	BL8	3.9375
2014	COTTONWOOD	PH	PH8	24.75
2014	COTTONWOOD	PH	PH9	9.28125
2014	COTTONWOOD	BL	BL10	81.25
2014	COTTONWOOD	PH	PH10	37.9688
2014	COTTONWOOD	PH	PH12	13.4062
2014	COTTONWOOD	BL	BL12	15.4688
2014	COTTONWOOD	BL	BL11	19.5
2014	COTTONWOOD	PH	PH11	5.6875
2014	COTTONWOOD	BL	BL9	28.125
2014	COTTONWOOD	PH	PH1	85
2014	COTTONWOOD	BL	BL1	7.73438
2014	COTTONWOOD	BL	BL2	62.1562
2014	CULVERT	PH	PH3	39.375
2014	CULVERT	PH	PH2	9.84375
2014	CULVERT	PH	PH1	27.4219
2014	CULVERT	BL	BL1	49.2188
2014	CULVERT	BL	BL2	68.25
2014	CULVERT	PH	PH4	24.5781
2014	CULVERT	PH	PH5	26.8125
2014	CULVERT	PH	PH6	65
2014	CULVERT	PH	PH7	30.4688
2014	CULVERT	BL	BL3	101.062
2014	CULVERT	BL	BL4	21
2014	CULVERT	BL	BL5	49
2014	CULVERT	PH	PH8	48
2014	CULVERT	BL	BL6	6.5625
2014	CULVERT	PH	PH9	7.875
2014	CULVERT	BL	BL7	18.5625
2014	CULVERT	BL	BL8	4.375
2014	CULVERT	PH	PH10	6.01562
2014	CULVERT	PH	PH11	55.25
2014	CULVERT	BL	BL10	45
2014	CULVERT	BL	BL9	39.375
2014	CULVERT	PH	PH12	14.4375
2014	CULVERT	BL	BL11	31.6875
2014	CULVERT	BL	BL12	23.625
2015	CULVERT	PH	PH3	0
2015	CULVERT	PH	PH2	9.84375
2015	CULVERT	PH	PH1	1
2015	CULVERT	BL	BL1	12
2015	CULVERT	BL	BL2	12
2015	CULVERT	PH	PH4	20.1094
2015	CULVERT	PH	PH5	8
2015	CULVERT	PH	PH6	65
2015	CULVERT	PH	PH7	9.28125
2015	CULVERT	BL	BL3	101.062
2015	CULVERT	BL	BL4	5
2015	CULVERT	BL	BL5	8
2015	CULVERT	PH	PH8	48
2015	CULVERT	BL	BL6	2.5
2015	CULVERT	PH	PH9	1.5
2015	CULVERT	BL	BL7	15.1875
2015	CULVERT	BL	BL8	4.375
2015	CULVERT	PH	PH10	4.5
2015	CULVERT	PH	PH11	11.25
2015	CULVERT	BL	BL10	33.75
2015	CULVERT	BL	BL9	7.5
2015	CULVERT	PH	PH12	9
2015	CULVERT	BL	BL11	31.6875
2015	CULVERT	BL	BL12	23.625
2015	COTTONWOOD	PH	PH4	42
2015	COTTONWOOD	PH	PH3	39
2015	COTTONWOOD	PH	PH2	2.89
2015	COTTONWOOD	PH	PH5	15
2015	COTTONWOOD	BL	BL4	12.25
2015	COTTONWOOD	BL	BL3	26.6
2015	COTTONWOOD	BL	BL5	18
2015	COTTONWOOD	BL	BL6	10.5
2015	COTTONWOOD	BL	BL7	18.75
2015	COTTONWOOD	PH	PH6	7.5625
2015	COTTONWOOD	PH	PH7	1
2015	COTTONWOOD	BL	BL8	8
2015	COTTONWOOD	PH	PH8	14
2015	COTTONWOOD	PH	PH9	9.28125
2015	COTTONWOOD	BL	BL10	0.5625
2015	COTTONWOOD	PH	PH10	37.9688
2015	COTTONWOOD	PH	PH12	3.9375
2015	COTTONWOOD	BL	BL12	15.4688
2015	COTTONWOOD	BL	BL11	19.5
2015	COTTONWOOD	PH	PH11	1
2015	COTTONWOOD	BL	BL9	2
2015	COTTONWOOD	PH	PH1	1.5
2015	COTTONWOOD	BL	BL1	7.73438
2015	COTTONWOOD	BL	BL2	62.1562
2016	CULVERT	PH	PH3	0
2016	CULVERT	PH	PH2	9.84375
2016	CULVERT	PH	PH1	0
2016	CULVERT	BL	BL1	10
2016	CULVERT	BL	BL2	12
2016	CULVERT	PH	PH4	15.625
2016	CULVERT	PH	PH5	3.9375
2016	CULVERT	PH	PH6	65
2016	CULVERT	PH	PH7	0
2016	CULVERT	BL	BL3	101.062
2016	CULVERT	BL	BL4	3.9375
2016	CULVERT	BL	BL5	2.25
2016	CULVERT	PH	PH8	0.015625
2016	CULVERT	BL	BL6	2.5
2016	CULVERT	PH	PH9	0
2016	CULVERT	BL	BL7	15.1875
2016	CULVERT	BL	BL8	4.375
2016	CULVERT	PH	PH10	3.75
2016	CULVERT	PH	PH11	11.25
2016	CULVERT	BL	BL10	26.25
2016	CULVERT	BL	BL9	7.5
2016	CULVERT	PH	PH12	4.5
2016	CULVERT	BL	BL11	31.6875
2016	CULVERT	BL	BL12	23.625
2016	COTTONWOOD	PH	PH4	18
2016	COTTONWOOD	PH	PH3	39
2016	COTTONWOOD	PH	PH2	2.89
2016	COTTONWOOD	PH	PH5	3
2016	COTTONWOOD	BL	BL4	12.25
2016	COTTONWOOD	BL	BL3	26.6
2016	COTTONWOOD	BL	BL5	15
2016	COTTONWOOD	BL	BL6	10.5
2016	COTTONWOOD	BL	BL7	18.75
2016	COTTONWOOD	PH	PH6	3
2016	COTTONWOOD	PH	PH7	0.1875
2016	COTTONWOOD	BL	BL8	8
2016	COTTONWOOD	PH	PH8	14
2016	COTTONWOOD	PH	PH9	9.28125
2016	COTTONWOOD	BL	BL10	0.5625
2016	COTTONWOOD	PH	PH10	28
2016	COTTONWOOD	PH	PH12	3
2016	COTTONWOOD	BL	BL12	15.4688
2016	COTTONWOOD	BL	BL11	19.5
2016	COTTONWOOD	PH	PH11	1
2016	COTTONWOOD	BL	BL9	2
2016	COTTONWOOD	PH	PH1	0.1875
2016	COTTONWOOD	BL	BL1	7.73438
2016	COTTONWOOD	BL	BL2	62.1562

## Sheet: Release Rate
rep	day	ng/hr
1	1	26066.5
1	10	712.375
1	15	361.594
1	20	209.564
1	25	211.559
1	3	2273.76
1	31	307.208
2	1	27312.7
2	10	246.33
2	15	163.398
2	20	10.0032
2	25	100.919
2	3	780.644
2	5	1513.27
3	1	9536.55
3	25	168.823
3	3	426.199
3	31	145.231
3	5	1380.73
4	1	12159.2
4	10	205.232
4	15	139.737
4	20	137.373
4	25	123.888
4	3	5468.88
4	31	95.4846
4	5	1461.54
5	1	18329
5	10	299.268
5	15	103.989
5	20	295.399
5	25	338.998
5	3	5389.45
5	31	260.515
5	5	2643.96
6	1	11920.6
6	10	112.536
6	15	132.19
6	20	332.145
6	25	316.635
6	3	5772.84
6	31	164.767
6	5	5440.9
7	1	8011.03
7	10	128.637
7	15	92.4005
7	20	237.154
7	25	179.345
7	3	3674.48
7	31	109.269
7	5	1501.74
8	1	26783.5
8	10	3215.15
8	15	59.2847
8	20	35.9815
8	25	102.299
8	3	12541.5
8	31	143.073
8	5	3049.78
